# Supplementary material for: Comparative genomics and transcriptomics of trait-gene association
Source: BMC Genomics. 2012 Nov 26;13:669. doi: 10.1186/1471-2164-13-669 (PMC3542260; doi:10.1186/1471-2164-13-669)
Supplement: Additional file 1 — Nucleotide polymorphisms between the St. Maries and Florida strains. SNPs between the St. Maries and Florida strains are listed here together with the nucleotides reported for all the additional reported nucleotides. [file 1471-2164-13-669-S1.xlsx]

## Sheet: Sheet1
Position 1	Position 1
201	201
926	926
956	956
1095	1095
1276	1276
1301	1301
1388	1388
3227	3227
3247	3247
3325	3325
3622	3622
3649	3649
4416	4416
4443	4443
5589	5589
5592	5592
5595	5595
5598	5598
5604	5604
5622	5622
5712	5712
5724	5724
5725	5725
5727	5740
5731	5743
5733	5756
5734	5769
5735	7055
5740	7638
5743	7808
5749	8120
5750	8243
5751	8691
5756	8780
5769	8810
7055	8822
7500	8868
7638	8873
7808	8896
8120	11259
8243	11297
8379	11314
8691	11317
8780	11365
8810	11381
8822	11393
8868	11482
8873	11519
8896	11522
11259	12203
11267	13152
11267	13159
11297	13720
11305	13912
11314	13946
11317	13953
11365	14081
11381	14084
11393	14090
11453	14097
11478	14210
11482	14231
11519	14243
11522	14252
12203	14273
13152	14276
13159	14345
13561	14348
13586	14453
13598	15305
13616	15308
13651	15335
13720	15336
13912	16192
13946	16342
13953	16600
13994	16606
14037	16612
14042	16621
14060	17329
14081	17374
14084	17377
14090	17380
14093	17422
14097	17425
14210	17431
14231	17437
14243	17440
14252	17443
14273	17917
14276	17920
14345	17978
14348	24966
14453	28746
15305	28751
15308	28767
15335	28773
15336	28776
15852	28777
15853	29087
16105	29158
16192	29361
16342	29570
16402	29667
16600	29686
16606	30005
16612	30034
16621	30079
17329	30370
17374	30381
17377	30655
17380	30658
17383	30895
17392	31153
17422	31320
17425	31521
17431	31540
17437	31551
17440	31560
17443	31563
17917	31593
17920	31701
17978	31713
19557	32094
20011	32130
23569	32343
23576	32620
23577	32633
23578	32744
23594	32785
23639	32905
23834	32966
23971	33003
24238	33005
24344	33009
24352	33011
24966	33076
28746	34429
28751	34430
28767	34434
28773	34926
28776	34927
28777	34930
29087	34970
29158	34972
29305	34973
29350	35554
29361	36118
29570	36335
29667	36345
29686	36353
30005	36455
30034	36460
30079	36469
30370	36478
30381	40384
30655	40433
30658	40807
30895	40818
31153	40840
31244	41644
31290	41650
31293	41668
31320	41674
31518	41680
31521	41683
31523	41694
31540	41707
31551	41710
31560	41744
31563	41827
31593	43732
31689	48707
31701	48933
31713	49002
32094	49036
32130	49967
32343	49968
32395	50279
32620	50471
32633	50637
32744	50639
32785	52273
32905	53984
32966	55218
33076	55271
33077	56911
33096	56914
33099	57821
33102	58124
33110	58127
33111	58130
33112	58139
33114	58148
33115	58154
33116	58166
33120	58178
33122	58181
33125	58194
33126	58223
33127	58236
33129	58244
33131	58305
33132	58328
33133	58331
33137	58340
33139	58359
33143	58361
33145	58388
33171	58403
33172	58416
33173	58418
33762	58440
33772	58446
33776	58447
33777	58457
33779	58463
33779	58481
33779	58497
33779	58501
33779	58528
33779	58562
33780	58567
33788	62970
33788	63515
33790	63516
33790	63715
33790	63721
33790	63724
33790	63741
33790	63750
33790	66326
33791	66342
33794	66351
33795	66424
33801	66434
33803	66439
33804	66449
33805	67962
33863	67966
33925	67973
33932	68029
33937	68279
33941	68565
33966	68574
33998	68775
33999	69045
34000	69150
34003	69168
34004	69277
34005	69321
34007	69332
34048	71778
34066	71808
34067	71820
34234	74496
34235	74524
34400	76073
34402	76112
34405	76373
34408	76384
34410	76396
34411	76459
34412	76577
34414	76653
34415	76654
34429	76702
34430	76708
34434	76712
35530	76720
35539	76786
35554	76790
35563	76801
35575	76822
35578	76828
35579	76840
35580	76858
35581	76893
35582	76900
35584	76903
35590	76929
35614	76960
35704	77610
35971	77613
36025	77616
36032	77619
36046	77622
36118	77673
36335	77682
36345	77685
36353	77688
36365	77709
36366	77712
36367	77715
36368	77766
36369	77790
36370	77793
36371	77961
36372	78030
36373	78078
36374	78661
36375	78791
36376	78933
36377	78937
36378	79324
36379	79338
36380	79349
36381	79395
36382	79433
36383	79493
36384	79501
36385	79505
36386	79641
36387	79652
36388	79695
36389	79707
36390	79716
36391	83776
36392	84177
36393	84198
36394	84276
36397	84363
36401	84366
36402	84444
36403	84453
36404	84510
36405	84522
36406	84528
36407	84594
36408	84600
36409	84613
36410	84633
36412	84720
36413	85404
36414	85411
36419	85415
36420	88462
36421	88468
36422	88476
36423	88540
36425	88689
36427	88806
36429	88920
36430	88986
36431	89265
36432	89287
36433	89313
36434	89421
36435	89511
36436	89517
36437	89535
36438	89578
36439	89664
36440	89724
36441	89745
36442	89775
36454	89805
36455	89809
36459	89820
36460	89946
36469	89967
36478	89992
40384	90018
40433	90027
40807	90030
40818	91934
40840	91962
41644	92073
41650	92124
41668	92149
41674	92229
41680	92928
41683	92929
41694	93581
41707	93582
41710	94419
41744	94568
41827	95669
41888	95879
42478	95882
42479	95891
42599	95924
42674	96281
43732	96287
44368	96320
44374	96323
44503	96732
45506	96739
45669	98200
45674	98204
45677	98210
45692	98215
45695	98361
45696	98461
45701	98481
45702	98487
45703	98521
45707	98550
45707	99601
45707	99626
45711	99658
45711	99772
45712	100970
45718	101142
45722	101326
45723	101372
45728	102979
45729	102989
45734	103013
46186	103798
46285	103943
46292	103995
46295	104170
46298	104174
46327	104210
46328	104287
46329	104450
46330	104456
46331	104461
46332	104462
46333	104565
46334	105047
46335	108482
46336	108932
46337	110242
46338	110585
46412	110726
47402	111444
47403	111449
47405	113543
47413	113581
47414	113597
47783	113603
47792	113609
47819	113640
48577	113657
48667	113729
48717	113733
48720	117073
48726	117099
48728	117141
48728	117292
48729	117825
48733	117832
48733	117839
48766	117851
48767	117908
48933	118007
49002	119098
49036	119381
49967	119467
49968	119985
50279	120015
50471	120024
50637	120070
50639	120087
51096	120099
52273	121054
53984	121060
54616	121882
55218	121886
55232	121888
55245	121901
55271	122195
55302	122501
55313	122569
55339	122794
55373	122828
55378	122833
55385	122851
55399	122890
55406	122902
55418	122953
55424	124172
55427	124366
55439	124367
55440	124381
55441	124405
55442	124621
55457	124693
55526	124735
55541	124738
55548	124743
56911	124746
56914	124749
57821	124798
58110	124800
58110	124814
58110	124821
58112	124840
58124	124849
58127	124914
58130	124963
58133	124974
58148	124978
58154	125042
58166	125043
58178	125050
58181	125054
58194	125056
58223	125062
58236	125068
58244	125089
58262	125132
58263	128243
58264	128794
58265	128886
58305	129071
58328	129077
58331	129094
58340	129110
58359	129113
58361	129117
58388	129128
58403	129129
58406	129134
58407	129153
58409	129159
58414	129165
58416	129178
58418	129184
58425	129186
58428	129193
58436	129271
58440	129499
58446	129514
58447	129586
58457	129595
58463	129622
58464	129691
58468	129714
58469	129877
58473	130168
58474	130183
58475	130285
58479	130396
58480	130423
58481	130427
58497	130975
58501	130984
58528	131062
58541	131098
58542	131124
58545	131131
58549	131164
58552	131167
58553	131223
58556	131291
58562	131304
58567	131333
61279	131397
62970	131400
63047	131427
63515	131483
63516	131626
63706	131796
63707	132103
63709	132432
63710	133364
63715	133427
63720	133433
63721	133994
63724	135001
63731	135143
63732	135264
63733	138273
63734	138475
63741	138482
63750	138489
63787	138501
64842	138653
64843	138655
64844	138659
64860	138696
65308	138701
65336	138722
65365	138782
65387	138800
65455	138812
66326	138824
66342	138839
66351	138885
66424	138929
66434	138938
66439	139832
66449	141277
68143	141313
68279	141400
68565	141415
68574	141482
68775	141488
69045	141907
69132	141910
69150	141944
69168	142129
69277	142159
69321	142248
69332	142969
71709	143227
71778	143281
71808	143446
71820	143449
71862	143499
71888	143512
72477	143548
72671	143578
72812	143581
72813	143668
72854	143761
72907	144529
72908	144769
72929	144776
72931	144833
72944	144862
72980	151945
72981	151949
72995	151956
72996	151967
73145	151968
73146	151979
73154	151980
73156	151995
73157	152001
73335	152036
74224	153374
74233	155643
74234	157220
74242	157304
74246	157324
74273	157769
74276	158673
74279	159006
74336	159086
74339	159134
74354	159144
74360	159338
74361	159425
74365	159430
74369	159438
74378	159441
74379	159444
74381	159446
74387	159459
74407	159468
74496	159470
74524	159471
76073	159493
76112	159495
76373	159502
76384	159503
76396	159531
76431	159553
76459	159554
76509	159592
76577	159653
76653	159678
76654	159768
76663	159771
76663	159825
76663	159831
76663	160932
76663	160961
76663	161292
76663	161305
76663	163791
76663	163804
76663	163810
76663	163825
76702	163907
76708	164020
76712	164049
76720	164050
76748	164059
76775	164218
76776	164224
76786	164236
76790	164317
76796	164329
76801	164332
76811	164398
76812	164399
76813	167323
76814	167348
76815	168774
76822	168780
76824	168798
76827	168847
76828	169011
76840	170158
76858	170207
76893	170217
76900	170281
76903	170282
76929	170297
76960	170300
77292	173582
77340	173655
77352	173841
77355	174300
77553	174609
77554	174643
77556	174647
77559	174651
77562	174736
77580	174748
77581	174752
77583	174759
77586	175265
77589	175566
77592	175658
77595	175676
77601	175820
77610	175823
77613	175888
77616	175889
77619	176282
77622	176323
77625	176386
77631	177177
77633	177419
77637	177431
77640	177434
77652	177438
77673	177925
77682	177936
77685	177941
77688	179269
77709	179281
77712	179427
77715	179500
77718	179501
77724	182189
77727	182424
77735	182426
77751	182582
77766	183513
77790	183519
77793	183528
77807	183690
77838	183720
77859	183732
77865	184918
77871	185738
77877	185777
77882	186370
77886	186505
77944	186700
77961	186895
77971	186910
77980	187081
78030	187088
78078	187093
78661	187222
78791	187231
78933	187234
78937	187276
79048	187300
79324	187426
79338	187432
79349	187434
79395	187498
79433	187556
79493	187581
79501	187582
79505	187624
79641	187761
79652	187984
79695	187999
79707	188239
79716	188242
80488	188329
80491	199662
80528	200001
81213	200050
81241	200686
81307	200920
82027	201529
82040	201595
82041	201700
83719	201789
83720	201938
83721	202919
83722	202939
83723	203846
83724	204116
83725	204119
83776	204638
84177	205125
84198	205138
84276	205174
84363	205175
84366	205211
84444	205445
84453	205451
84510	205586
84522	205622
84528	205765
84594	205795
84600	205804
84613	205860
84633	205879
84720	205912
84952	205924
84969	205928
85404	205930
85411	206218
85415	206269
86238	206323
88432	206423
88462	206470
88468	206641
88476	206645
88485	207548
88497	207587
88540	207635
88689	207811
88806	208084
88920	208087
88977	208192
88983	208213
88986	208483
89265	208963
89287	208975
89313	209096
89421	209278
89511	209289
89517	209455
89535	209749
89578	210393
89664	218654
89724	220101
89745	220113
89775	222141
89785	222576
89786	222597
89788	222645
89790	222669
89792	223110
89794	223113
89795	223232
89805	223338
89809	223398
89813	223477
89815	223482
89820	223777
89829	224000
89829	224195
89833	224211
89835	224333
89839	224387
89841	224791
89842	225831
89846	225992
89846	226142
89847	226229
89848	226244
89848	226505
89848	226508
89869	226669
89876	226817
89876	226871
89877	227161
89878	227645
89879	227648
89881	228131
89885	229106
89885	229334
89885	229366
89891	229548
89895	229553
89900	229562
89906	229617
89908	229619
89910	229623
89924	230137
89925	230147
89926	230329
89927	230387
89928	230574
89929	230948
89930	230956
89931	230963
89933	231000
89934	231002
89935	231041
89936	231056
89937	231176
89946	231521
89967	231575
89992	231710
90018	232436
90027	232447
90030	232550
91699	234757
91934	236438
91962	236465
92073	236911
92115	237027
92124	237070
92149	237172
92229	237296
92928	237299
92929	237362
93581	237398
93582	237440
94419	237697
94568	238612
95669	241374
95879	241548
95882	241650
95891	241653
95909	241662
95924	241740
96281	241922
96287	242124
96320	242352
96323	242361
96401	242512
96732	242652
96739	242706
97755	242787
97767	242789
97801	243051
97802	243288
97802	243297
97802	243309
97802	243315
97802	243318
97802	243324
97804	243330
97805	243333
97805	243339
97805	243342
97805	243390
97817	243396
97821	243420
97842	243759
97843	243864
97859	243870
97886	243922
97888	243960
98799	243972
98926	244453
98946	244619
99047	244769
99049	244931
99053	245036
99056	245045
99058	245051
99060	245105
99061	245123
99079	245153
99092	245158
99101	245306
99122	245473
99136	245487
99137	245990
99148	246053
99237	247954
99238	254969
99243	255335
99245	258093
99246	258101
99448	258106
99448	259003
99448	259006
99448	259018
99448	259027
99448	259036
99448	259048
99448	259051
99448	259054
99448	259076
99449	259078
99449	259081
99454	259096
99455	259098
99460	259108
99463	259111
99465	259116
99466	259129
99469	259162
99472	259222
99475	259231
99476	259237
99476	259330
99479	259395
99481	259396
99482	259414
99485	259495
99487	259498
99501	259507
99601	259546
99626	265532
99637	265535
99658	265568
99659	265625
99664	265734
99667	265735
99671	265738
99672	265752
99680	265760
99684	265835
99685	265841
99772	265855
99852	266050
100223	266287
100224	266293
100233	266302
100236	266308
100250	266347
100259	266489
100274	266859
100286	266964
100443	267306
100458	267387
100488	267492
100503	267495
100538	267507
100859	267513
100946	267555
100947	267584
100970	267630
101142	267720
101198	267724
101326	267749
101327	267775
101372	267781
102979	267805
102989	267806
103013	267811
103798	267819
103943	268130
103995	268132
104170	268143
104174	268149
104197	268360
104210	269101
104282	269154
104287	269170
104450	269176
104456	269177
104461	269395
104462	269396
104565	270052
105047	270064
108338	270400
108365	270406
108373	270412
108374	270472
108482	270499
108932	270505
110242	270508
110585	270511
110726	271345
111444	271446
111449	271659
111484	271661
111519	271846
111553	271878
111554	271942
111554	271951
111554	272010
111554	272154
111554	272301
111554	272373
111556	272379
111557	272382
111557	272550
111557	272556
111557	272571
111702	272574
111717	272652
111929	272703
112079	272910
112131	273042
112132	273049
112141	273069
112144	273081
112158	277069
112167	277087
112241	278484
112254	279945
112257	279948
112258	279951
112261	280069
112264	280119
112265	280176
112271	280182
112272	280464
112272	280467
112275	280479
112276	280482
112277	280524
112279	280527
112282	280554
112283	280560
112283	281715
112285	281727
112286	281741
112306	281767
112313	281769
112313	283227
112313	283413
112313	283791
112313	283810
112313	283819
112313	283822
112313	287968
112313	288338
112313	288339
112313	288349
112313	288350
112339	288363
112357	289656
112368	289842
112414	289901
112428	290225
113543	290238
113581	290262
113597	290451
113603	290473
113609	290478
113640	290532
113657	290543
113729	291043
113733	291589
113746	291590
113754	291902
113759	292643
113762	294423
113763	294465
113765	294644
113767	295060
113768	295468
113773	295469
113776	295498
113777	295499
113778	296199
113779	296235
113780	296250
113785	296277
113791	296285
113802	296307
113806	296313
113808	296328
113814	296349
113815	296355
113829	296364
113830	296374
113831	296376
113835	296382
113840	296385
113844	296400
113846	296571
113854	296574
113865	296589
113877	296595
113880	296604
113883	296607
113888	296610
113897	296613
113898	296617
113899	296625
114120	296632
114123	296633
114126	296794
114128	296797
114135	296799
114140	296805
114143	296807
114159	296813
114162	296816
114165	296835
114168	296977
114168	296986
114177	297000
114178	297002
114179	297013
114180	297034
114182	297043
114187	297046
114188	297047
114192	297067
114207	298916
114209	299040
114213	299131
114214	299171
114217	299174
114224	299352
114231	299385
114232	299408
114233	299410
114444	299418
114447	299419
114467	299421
114468	299431
114479	299435
114481	299450
114493	300149
114494	300160
114497	300296
114502	300367
114503	300392
114513	300561
114515	300610
114516	300613
114520	300682
114522	300713
114523	300718
114526	300844
114527	301075
114529	301149
114531	301193
114534	301212
114535	302002
114538	302062
114541	302113
114542	302164
114543	302170
114548	302192
114551	302413
114552	302470
114555	302476
114557	302512
114558	302945
114561	302962
114562	303073
114563	303112
114565	303244
114568	303287
114570	303423
114572	303822
114573	303836
114579	303856
114581	303865
114582	303874
114585	303879
114586	304008
114587	304048
114590	304051
114602	304060
114604	304070
114611	304096
114615	304151
114617	304161
114619	304169
114621	304439
114624	304442
114631	304678
114634	304725
114636	304978
114638	305088
114646	305236
114652	305298
114664	305515
117073	306156
117099	306157
117141	306206
117292	306232
117825	306235
117832	306245
117839	306247
117851	306254
117908	306273
118007	306297
119098	306307
119181	306322
119199	306334
119381	306421
119467	306430
119494	306432
119501	306433
119535	306442
119548	306447
119556	306449
119559	306486
119603	306719
119608	306735
119644	306753
119662	306912
119985	307012
120015	307048
120024	307060
120070	307077
120087	307078
120099	307080
120970	307150
121054	307171
121060	307176
121882	307335
121886	307363
121888	307451
121901	307518
122195	307531
122501	307536
122569	307570
122794	307572
122828	307573
122833	307647
122851	307705
122890	307716
122902	307728
122953	307739
124136	307742
124151	307744
124172	307756
124366	307759
124367	307762
124381	307782
124405	307791
124621	307804
124693	307808
124735	307816
124738	307824
124743	307883
124746	307892
124749	307939
124798	307983
124800	307993
124814	308014
124821	308017
124840	308130
124849	308142
124914	308253
124963	308266
124974	308575
124978	308585
125042	308589
125043	308592
125050	308598
125054	308613
125056	308623
125062	308654
125068	308665
125089	308683
125132	308684
125179	308711
128243	308718
128794	308719
128886	308824
129071	308844
129077	308866
129094	308912
129110	308955
129113	308965
129117	308983
129128	309088
129129	309090
129134	309091
129142	309165
129143	309169
129144	309239
129146	309559
129150	309733
129153	309735
129159	310428
129165	312408
129178	312857
129184	312933
129186	312947
129189	312969
129193	313326
129196	313392
129200	313400
129203	313566
129204	313573
129271	313575
129499	313644
129514	313835
129577	313860
129586	313937
129595	314303
129622	314346
129628	314501
129691	314510
129714	314582
129877	314658
130168	314691
130183	314712
130285	314756
130396	315026
130423	315080
130427	315119
130444	315140
130975	315195
130984	315255
131062	315266
131098	315380
131124	315549
131131	315753
131164	315758
131167	315835
131223	315920
131291	315966
131304	316002
131331	316032
131333	316190
131397	316290
131400	316367
131427	316887
131483	317113
131626	317204
131796	317268
132103	317558
132397	317643
132397	317868
132432	317972
133364	318787
133427	318790
133433	318792
133994	318800
135001	318809
135143	318861
135264	318914
136625	319073
137435	319131
138273	319257
138475	319762
138482	319811
138489	319849
138501	319868
138510	319871
138653	319952
138655	319984
138659	320477
138696	320562
138701	320563
138722	320585
138729	320594
138782	320595
138800	320711
138812	320739
138824	320903
138839	320907
138885	320962
138929	321306
138938	321307
139832	321658
141277	321678
141313	321853
141400	321973
141415	321976
141482	321996
141488	322002
141907	322233
141910	322235
141944	322261
142129	322296
142159	322586
142248	322592
142969	322725
143227	322736
143281	322751
143446	323170
143449	323219
143499	323228
143512	323237
143548	323306
143578	323312
143581	323351
143668	323381
143761	323783
144529	323798
144769	326308
144776	326375
144833	326379
144862	326605
144865	326628
146049	327375
148449	327390
151893	327402
151945	327403
151949	327477
151956	327822
151967	327840
151968	327948
151979	328005
151980	328008
151995	328017
151997	328051
151999	328120
152001	328137
152016	328158
152020	328260
152022	328263
152022	328284
152022	328311
152023	328422
152027	328461
152036	328593
153374	328611
153490	328731
153534	328743
154634	328947
154684	329009
154705	329025
154714	329214
154723	329226
154724	329235
154725	329238
154726	329320
154727	329379
154728	329409
154729	329412
154730	329418
154731	329421
154732	329439
154733	329520
154734	329538
154735	329548
154736	329553
154737	330644
154738	330656
154739	330674
154740	330692
154741	330752
154742	330761
154743	331054
154744	331237
154745	331742
154746	332350
154747	332353
154748	332368
154749	332392
154750	335236
154751	335324
154752	335522
154753	335542
154754	335562
154755	335584
154758	335598
154759	335640
154760	335667
154761	335706
154762	335715
154763	335722
154764	335730
154765	335769
154766	335770
154767	335787
154768	335851
154771	335855
154772	336181
154773	336182
154774	336199
154775	336201
154776	336202
154777	336211
154778	336214
154780	336231
154781	336240
154913	337052
154922	337654
154936	338296
154939	338482
154948	338491
154949	338497
155001	338690
155151	338756
155363	339239
155378	339599
155471	339651
155507	339652
155511	339773
155573	339869
155608	340307
155643	340310
155646	340325
155666	340352
155695	340373
155695	340421
155695	340476
157220	340525
157304	340535
157324	340566
157769	340572
158307	340574
158673	340580
158951	340608
158973	340610
158978	340639
158981	340677
158985	340679
158986	340708
158994	340709
158998	340711
158999	340721
159006	340733
159086	340737
159108	340749
159109	340779
159112	340786
159337	340793
159338	340796
159425	340798
159430	340859
159438	340904
159441	340905
159443	340929
159446	340974
159450	340994
159459	341004
159468	341009
159470	341145
159471	341579
159480	341619
159483	341631
159484	341634
159485	341639
159493	341640
159495	341649
159502	341652
159503	341762
159516	341791
159519	341840
159520	341926
159521	342221
159531	342346
159553	342886
159554	342978
159592	343849
159653	344419
159678	344431
159768	344441
159771	344610
159825	344629
159831	344824
160932	344844
160961	344978
161023	345510
161024	348038
161025	348047
161292	348473
161305	348503
163791	348506
163804	348524
163810	348557
163825	348584
163907	348752
164020	348951
164049	349290
164050	349421
164059	349846
164218	349867
164224	350842
164236	350967
164317	351270
164329	351628
164332	351663
164398	351665
164399	351716
167323	352517
167348	352754
168278	352892
168774	353366
168777	355075
168780	355102
168798	355105
168847	355142
169011	355180
169326	355192
169368	355474
170158	355525
170207	355666
170217	356153
170281	356180
170282	356210
170297	356216
170300	358662
173582	360186
173655	360342
173664	360464
173841	361073
174300	361136
174609	361196
174643	362309
174647	362316
174651	362322
174736	362328
174748	362333
174752	362669
174759	362694
175560	362752
175566	362776
175591	362843
175595	362847
175618	362860
175633	362864
175658	362876
175664	362887
175667	362909
175673	362912
175676	362915
175706	362945
175913	362946
175928	362954
175930	362958
175931	363636
175935	363885
175936	363954
175940	364023
175947	364062
175994	364152
175999	364230
176023	364242
176024	365481
176252	365542
176255	365562
176258	365565
176264	365577
176282	365624
176295	365629
176323	365722
176386	365734
177177	365749
177419	365750
177431	365786
177434	366250
177438	366323
177925	366402
177936	366421
177941	366484
177977	366516
179269	366853
179281	366857
179427	366859
179500	366873
179501	366927
182189	366959
182424	367204
182426	367248
182582	368008
183341	368012
183342	368017
183344	368047
183345	368062
183347	368191
183350	368218
183353	368227
183356	368233
183357	368242
183358	368248
183361	368273
183362	368279
183365	368399
183367	370745
183368	371095
183370	371129
183371	371210
183374	371336
183376	371339
183377	371342
183380	371357
183381	371372
183382	371377
183385	371414
183387	372436
183390	372484
183391	372490
183394	372675
183395	373456
183397	373457
183401	373462
183402	373538
183403	373565
183404	373574
183405	373616
183408	373650
183411	373655
183513	373658
183519	373669
183528	373674
183690	373753
183720	373763
183732	374198
184918	374207
185738	374366
185777	374381
186370	374408
186505	374563
186700	374585
186895	374630
186910	374641
187081	374666
187088	375311
187093	376212
187222	376217
187231	377078
187234	377186
187276	377525
187300	377737
187388	377861
187426	378051
187432	378334
187433	378390
187434	378518
187498	378537
187556	378548
187581	378593
187582	378950
187624	378996
187761	379061
187855	379065
187869	379094
187873	379116
187933	379184
187984	379262
187999	379266
188150	379271
188152	379281
188239	379300
188242	379304
188329	379307
188398	379349
188419	379352
188440	379358
188443	379364
188455	379431
191339	379460
192335	379480
192378	379481
193727	379487
196990	379488
197035	379517
199309	379556
199662	379583
200001	379637
200050	379653
200274	379703
200277	379755
200318	379770
200322	379779
200326	379817
200487	379835
200548	379841
200686	379847
200842	379850
200920	379871
201529	379910
201595	379919
201700	379939
201789	379988
201938	380106
202919	380108
202921	380152
202939	380193
203107	380207
203723	380285
203846	380330
203849	380342
203900	380555
204116	381774
204119	381788
204287	381851
204638	381855
205125	381862
205138	381863
205174	382009
205175	382135
205211	382147
205445	382158
205451	382312
205586	383320
205622	383480
205765	383846
205795	383909
205804	383912
205860	383966
205879	384122
205912	384125
205924	384164
205928	384212
205930	384461
206218	384765
206269	384845
206323	385056
206423	385787
206470	385793
206641	386048
206645	386117
207491	386135
207548	386147
207587	386352
207635	386382
207653	386390
207811	386402
208084	386442
208087	386454
208192	386475
208213	387045
208483	389527
208963	389533
208975	389573
209096	389576
209278	389579
209289	389603
209455	389615
209749	389705
210393	389796
212821	389931
213209	389963
213254	390176
213483	390500
213515	390517
218654	390752
219432	390903
219603	390940
220101	391084
220113	391088
222141	394055
222576	394312
222597	394979
222645	394981
222651	395083
222669	395322
223110	395357
223113	395366
223232	395373
223338	395377
223398	395416
223477	395497
223482	395523
223777	395587
223845	395614
223919	395620
223977	395621
224000	395645
224008	395914
224041	395919
224195	395974
224211	396022
224333	396023
224387	396442
224791	396487
224907	396790
225046	397240
225062	397354
225119	397844
225831	397855
225992	397865
226142	397898
226229	398054
226244	398695
226276	398782
226505	398882
226508	398883
226669	399303
226817	399317
226871	399318
227161	399328
227470	399356
227643	401837
227645	401844
227648	401881
228131	401909
229106	402656
229334	402663
229366	402674
229548	402806
229553	402975
229562	403030
229617	403054
229619	403066
229623	403126
230137	403129
230147	403147
230329	403348
230336	403378
230387	403493
230574	403561
230713	403588
230714	403634
230948	404143
230956	404335
230963	404357
231000	404378
231002	404386
231041	404502
231056	404506
231155	404514
231163	404515
231176	404573
231521	404591
231575	404593
231710	404603
232184	405317
232436	406743
232447	407790
232550	409430
234757	409508
236438	409643
236465	409853
236911	409886
237027	409994
237070	410140
237172	410147
237296	410165
237299	410261
[truncated: 7,610 more rows]

## Sheet: Sheet2
Additional file 1. Nucleotide polymorphisms between the St. Maries and Florida strains
Position 1	Nucleotide FL	Position 2	Nucleotide SM	Syn/NS	Original codon	Original AA	New AA	New codon	Gene Symbol	Locus tag	Strand	Illumina Seq 4	South Idaho	VA	PR	Emø	6DE	FL resequnced	Position 1
201 1	C	201	T	Syn	atc	I	I	att	AMF_1031	AMF_1031	Forward	201							201
926	G	926	A	NS	tgt	C	Y	tat	AMF_1031	AMF_1031	Forward	926	G/A	A					926
956	C	956	A	NS	gcg	A	E	gag	AMF_1031	AMF_1031	Forward	956	C/A	C					956
1095	A	1095	G	Syn	gaa	E	E	gag	AMF_1031	AMF_1031	Forward	1095							1095
1276	G	1276	A	NS	gca	A	T	aca	AMF_1031	AMF_1031	Forward	1276	G	G					1276
1301	A	1301	G	NS	cat	H	R	cgt	AMF_1031	AMF_1031	Forward	1301	A	A					1301
1388	G	1388	A	NS	ggt	G	D	gat	AMF_1031	AMF_1031	Forward	1388	G	G					1388
3227	A	3227	C	NS	atg	M	L	ctg	rodA	AMF_005	Forward	3227	A/C	A	A				3227
3247	T	3247	C	Syn	tgt	C	C	tgc	rodA	AMF_005	Forward	3247							3247
3325	A	3325	G	Syn	gca	A	A	gcg	rodA	AMF_005	Forward	3325							3325
3622	A	3622	C	Syn	gca	A	A	gcc	rodA	AMF_005	Forward	3622							3622
3649	G	3649	A	Syn	ttg	L	L	tta	rodA	AMF_005	Forward	3649							3649
4416	A	4416	G	Syn	aca	T	T	acg	ihfA	AMF_006	Forward	4416							4416
4443	C	4443	T	Syn	cgc	R	R	cgt	ihfA	AMF_006	Forward	4443							4443
5589	A	5589	C	Syn	ATA	I	I	atc	AMF_008	AMF_008	Reverse	5589							5589
5592	C	5592	T	Syn	CCC	P	P	cct	AMF_008	AMF_008	Reverse	5592							5592
5595	T	5595	C	Syn	GCT	A	A	gcc	AMF_008	AMF_008	Reverse	5595							5595
5598	T	5598	C	Syn	GAT	D	D	gac	AMF_008	AMF_008	Reverse	5598							5598
5604	G	5604	T	Syn	GTG	V	V	gtt	AMF_008	AMF_008	Reverse	5604							5604
5622	A	5622	G	Syn	GCA	A	A	gcg	AMF_008	AMF_008	Reverse	5622							5622
5712	C	5712	T	Syn	ACC	T	T	act	AMF_008	AMF_008	Reverse	5712							5712
5724	C	5724	A	NS	CCC	P	Q	caa	AMF_008	AMF_008	Reverse	5724	C/A	C	C				5724
5725	C	5725	A	NS	CCC	P	Q	caa	AMF_008	AMF_008	Reverse	5725	C/A	C	C				5725
5727	G	5727	A	Syn	GTG	V	V	gta	AMF_008	AMF_008	Reverse	5727							5740
5731	G	5731	C	NS	AGC	S	T	acc	AMF_008	AMF_008	Reverse	5731	G/C	G	G				5743
5733	T	5733	C	NS	AAT	N	G	ggc	AMF_008	AMF_008	Reverse	5733	T/C	T	T				5756
5734	A	5734	G	NS	AAT	N	G	ggc	AMF_008	AMF_008	Reverse	5734	A/G	A	A				5769
5735	A	5735	G	NS	AAT	N	A	ggc	AMF_008	AMF_008	Reverse	5735	A/G	A	A				7055
5740	C	5740	G	NS	GCA	A	G	gga	AMF_008	AMF_008	Reverse	5740	C/G	C	C				7638
5743	T	5743	C	NS	CTA	L	P	cca	AMF_008	AMF_008	Reverse	5743	T/C	T	T				7808
5749	A	5748	.	NS					AMF_008	AMF_008	Reverse	5749	A	A	A				8120
5750	G	5748	.	NS					AMF_008	AMF_008	Reverse	5750	G	G	G				8243
5751	C	5748	.	NS					AMF_008	AMF_008	Reverse	5751	C	C	C				8691
5756	G	5753	A	NS	GGC	G	S	agc	AMF_008	AMF_008	Reverse	5756	G/A	G	G				8780
5769	T	5766	A	Syn	GTT	V	V	gta	AMF_008	AMF_008	Reverse	5769							8810
7055	G	7052	A	Syn	acg	T	T	aca	murC	AMF_010	Forward	7055							8822
7500	A	7496	.	NS					murC	AMF_010	Forward	7500	A						8868
7638	G	7634	A	NS	gca	A	T	aca	murC	AMF_010	Forward	7638	G/A	G	G				8873
7808	C	7804	T	Syn	ctc	L	L	ctt	murC	AMF_010	Forward	7808							8896
8120	T	8116	C	Syn	cct	P	P	ccc	murC	AMF_010	Forward	8120							11259
8243	C	8239	T	Syn	tcc	S	S	tct	murC	AMF_010	Forward	8243							11297
8379	T	8375	C									8379	T						11314
8691	G	8687	T	NS	GGC	G	V	gtc	trpS	AMF_011	Reverse	8691	G		G				11317
8780	A	8776	G	Syn	GCA	A	A	gcg	trpS	AMF_011	Reverse	8780							11365
8810	G	8806	A	Syn	AAG	K	K	aaa	trpS	AMF_011	Reverse	8810							11381
8822	T	8818	C	Syn	GAT	D	D	gac	trpS	AMF_011	Reverse	8822							11393
8868	G	8864	A	NS	AGG	R	K	aag	trpS	AMF_011	Reverse	8868	G		G				11482
8873	T	8869	C	Syn	GTT	V	V	gtc	trpS	AMF_011	Reverse	8873							11519
8896	C	8892	T	NS	CAC	H	Y	tac	trpS	AMF_011	Reverse	8896	C		C				11522
11259	T	11255	C									11259			T				12203
11267	.	11264	A									11267			.				13152
11267	.	11265	T									11267			.				13159
11297	A	11295	G									11297			A				13720
11305	A	11303	G									11305			A				13912
11314	C	11312	A									11314			C				13946
11317	C	11315	T									11317			C				13953
11365	A	11363	G									11365			A				14081
11381	C	11379	T									11381			C				14084
11393	G	11391	A									11393			G				14090
11453	.	11452	G									11453			.				14097
11478	.	11478	C									11478			.				14210
11482	T	11482	G									11482			T				14231
11519	C	11519	T	Syn	GCC	A	A	gct	pyrG	AMF_015	Reverse	11519							14243
11522	T	11522	C	Syn	GCT	A	A	gcc	pyrG	AMF_015	Reverse	11522							14252
12203	T	12203	C	Syn	GGT	G	G	ggc	pyrG	AMF_015	Reverse	12203							14273
13152	T	13152	G	NS	GTG	V	G	ggg	pyrG	AMF_015	Reverse	13152	T/G	G	T			T/G	14276
13159	G	13159	A	NS	GGG	G	R	agg	pyrG	AMF_015	Reverse	13159	G/A	A	G				14345
13561	T	13561	C									13561	T						14348
13586	G	13586	A									13586	G						14453
13598	G	13598	A									13598	G						15305
13616	G	13616	A									13616	G						15308
13651	.	13652	A									13651	.						15335
13720	G	13721	A	Syn	ccg	P	P	cca	AMF_017	AMF_017	Forward	13720							15336
13912	G	13913	A	Syn	gag	E	E	gaa	AMF_017	AMF_017	Forward	13912							16192
13946	C	13947	T	Syn	gac	D	D	gat	xerD	AMF_018	Forward	13946							16342
13953	C	13954	T	NS	cac	H	Y	tac	xerD	AMF_018	Forward	13953	C/T	C					16600
13994	T	13995	C	Syn	tgt	C	C	tgc	xerD	AMF_018	Forward	13994							16606
14037	A	14038	G	NS	aac	N	D	gac	xerD	AMF_018	Forward	14037	A/G	A					16612
14042	G	14043	A	Syn	ttg	L	L	tta	xerD	AMF_018	Forward	14042							16621
14060	G	14061	A	Syn	agg	R	R	aga	xerD	AMF_018	Forward	14060							17329
14081	C	14082	T	Syn	gac	D	D	gat	xerD	AMF_018	Forward	14081							17374
14084	C	14085	A	Syn	gcc	A	A	gca	xerD	AMF_018	Forward	14084							17377
14090	T	14091	A	Syn	gct	A	A	gca	xerD	AMF_018	Forward	14090							17380
14093	A	14094	G	Syn	gca	A	A	gcg	xerD	AMF_018	Forward	14093							17422
14097	C	14098	T	Syn	ctg	L	L	ttg	xerD	AMF_018	Forward	14097							17425
14210	C	14211	T	Syn	atc	I	I	att	xerD	AMF_018	Forward	14210							17431
14231	T	14232	C	Syn	aat	N	N	aac	xerD	AMF_018	Forward	14231							17437
14243	T	14244	C	Syn	tgt	C	C	tgc	xerD	AMF_018	Forward	14243							17440
14252	C	14253	G	Syn	ggc	G	G	ggg	xerD	AMF_018	Forward	14252							17443
14273	G	14274	A	Syn	ttg	L	L	tta	xerD	AMF_018	Forward	14273							17917
14276	T	14277	C	Syn	act	T	T	acc	xerD	AMF_018	Forward	14276							17920
14345	A	14346	G	Syn	gca	A	A	gcg	xerD	AMF_018	Forward	14345							17978
14348	C	14349	T	Syn	gcc	A	A	gct	xerD	AMF_018	Forward	14348							24966
14453	A	14454	G	Syn	gga	G	G	ggg	xerD	AMF_018	Forward	14453							28746
15305	A	15306	G	Syn	GAA	E	E	gag	phnL	AMF_019	Reverse	15305							28751
15308	T	15309	C	Syn	GGT	G	G	ggc	phnL	AMF_019	Reverse	15308							28767
15335	A	15336	G	NS	GGA	G	E	gag	phnL	AMF_019	Reverse	15335	A/G	G					28773
15336	G	15337	A	NS	GGA	G	E	gag	phnL	AMF_019	Reverse	15336	G/A	A					28776
15852	A	15853	C									15852	C			A	C		28777
15853	G	15854	A									15853	A			G	A		29087
16105	A	16106	G	Syn	aaa	K	K	aag	maeB	AMF_020	Forward	16105							29158
16192	G	16193	A	Syn	acg	T	T	aca	maeB	AMF_020	Forward	16192							29361
16342	C	16343	T	Syn	gcc	A	A	gct	maeB	AMF_020	Forward	16342							29570
16402	G	16403	C	Syn	ctg	L	L	ctc	maeB	AMF_020	Forward	16402							29667
16600	A	16601	G	Syn	gta	V	V	gtg	maeB	AMF_020	Forward	16600							29686
16606	T	16607	C	Syn	ggt	G	G	ggc	maeB	AMF_020	Forward	16606							30005
16612	T	16613	C	Syn	ggt	G	G	ggc	maeB	AMF_020	Forward	16612							30034
16621	T	16622	C	Syn	ggt	G	G	ggc	maeB	AMF_020	Forward	16621							30079
17329	C	17330	T	Syn	ggc	G	G	ggt	maeB	AMF_020	Forward	17329							30370
17374	A	17375	G	Syn	gaa	E	E	gag	maeB	AMF_020	Forward	17374							30381
17377	G	17378	A	Syn	gag	E	E	gaa	maeB	AMF_020	Forward	17377							30655
17380	G	17381	A	Syn	gtg	V	V	gta	maeB	AMF_020	Forward	17380							30658
17383	G	17384	A	Syn	cgg	R	R	cga	maeB	AMF_020	Forward	17383							30895
17392	A	17393	G	Syn	aaa	K	K	aag	maeB	AMF_020	Forward	17392							31153
17422	T	17423	C	Syn	tat	Y	Y	tac	maeB	AMF_020	Forward	17422							31320
17425	C	17426	T	Syn	ggc	G	G	ggt	maeB	AMF_020	Forward	17425							31521
17431	A	17432	C	Syn	cca	P	P	ccc	maeB	AMF_020	Forward	17431							31540
17437	T	17438	G	Syn	ctt	L	L	ctg	maeB	AMF_020	Forward	17437							31551
17440	A	17441	G	Syn	gta	V	V	gtg	maeB	AMF_020	Forward	17440							31560
17443	C	17444	A	Syn	ggc	G	G	gga	maeB	AMF_020	Forward	17443							31563
17917	T	17918	C	Syn	ttt	F	F	ttc	maeB	AMF_020	Forward	17917							31593
17920	A	17921	C	Syn	gga	G	G	ggc	maeB	AMF_020	Forward	17920							31701
17978	T	17979	C	NS	tgt	C	R	cgt	maeB	AMF_020	Forward	17978	T/C	C					31713
19557	C	19558	T	Syn	ggc	G	G	ggt	AMF_021	AMF_021	Forward	19557							32094
20011	A	20012	G	NS	aac	N	D	gac	AMF_021	AMF_021	Forward	20011	G/A	G	G		G	G/A	32130
23569	A	23570	G	NS	AGT	S	G	ggt	orf X	AMF_023	Reverse	23569	A	A	A				32343
23576	T	23577	G	NS	GCT	A	K	aag	orf X	AMF_023	Reverse	23576	T	T	T				32620
23577	C	23578	A	NS	GCT	A	K	aag	orf X	AMF_023	Reverse	23577	C	C	C				32633
23578	G	23579	A	NS	GCT	A	K	aag	orf X	AMF_023	Reverse	23578	G	G	G				32744
23594	T	23595	C	Syn	CTT	L	L	ctc	orf X	AMF_023	Reverse	23594							32785
23639	G	23640	A	Syn	GTG	V	V	gta	orf X	AMF_023	Reverse	23639							32905
23834	G	23835	T	NS	TTG	L	F	ttt	orf X	AMF_023	Reverse	23834	G	G	G				32966
23971	A	23972	G	NS	ATG	M	V	gtg	orf Y	AMF_024	Reverse	23971	A/G						33003
24238 3	A	24239	C									24238							33005
24344	C	24345	G									24344							33009
24352	T	24353	A									24352							33011
24966	G	24967	T									24966		G					33076
28746	A	28747	G									28746	A	A	A				34429
28751	C	28752	A									28751	C	C	C				34430
28767	A	28768	G									28767	A	A	A				34434
28773	A	28774	G									28773	A	A	A				34926
28776	T	28777	C									28776	T	T	T				34927
28777	T	28778	G									28777	T	T	T				34930
29087	G	29088	A	NS	GCC	A	T	acc	AMF_029	AMF_029	Reverse	29087	A	G	G				34970
29158	G	29159	A	NS	GGA	G	E	gaa	AMF_029	AMF_029	Reverse	29158	A	G	G				34972
29305	.	29307	G									29305		.	.				34973
29350	.	29353	C									29350							35554
29361	A	29364	G									29361		A	A				36118
29570	G	29573	A	NS	gac	D	N	aac	tRNA-His (GTG)	AMF_030	Forward	29570	A	G	G				36335
29667	C	29670	A	NS	gca	A	E	gaa	tRNA-His (GTG)	AMF_030	Forward	29667	A	C	C				36345
29686	A	29689	G	NS	ata	I	M	atg	tRNA-His (GTG)	AMF_030	Forward	29686	G	A	A				36353
30005	A	30008	G	NS	ata	I	V	gta	tRNA-His (GTG)	AMF_030	Forward	30005	G	A	A				36455
30034	C	30037	T	Syn	cac	H	H	cat	tRNA-His (GTG)	AMF_030	Forward	30034							36460
30079	C	30082	T	Syn	ggc	G	G	ggt	tRNA-His (GTG)	AMF_030	Forward	30079							36469
30370	T	30373	C	Syn	ttt	F	F	ttc	tRNA-His (GTG)	AMF_030	Forward	30370							36478
30381	G	30384	A	NS	cgg	R	Q	cag	tRNA-His (GTG)	AMF_030	Forward	30381	A	G	G				40384
30655	A	30658	G	Syn	aga	R	R	agg	tRNA-His (GTG)	AMF_030	Forward	30655							40433
30658	C	30661	T	Syn	ctc	L	L	ctt	tRNA-His (GTG)	AMF_030	Forward	30658							40807
30895	C	30898	T									30895		C	C				40818
31153	A	31156	G									31153		A	A				40840
31244	G	31247	A	NS	tgt	C	Y	tat	AMF_031	AMF_031	Forward	31244	A	G	G				41644
31290	A	31293	C	Syn	ata	I	I	atc	AMF_031	AMF_031	Forward	31290							41650
31293	C	31296	T	Syn	acc	T	T	act	AMF_031	AMF_031	Forward	31293							41668
31320	G	31323	A	Syn	aag	K	K	aaa	AMF_031	AMF_031	Forward	31320							41674
31518	T	31521	C	Syn	tgt	C	C	tgc	AMF_031	AMF_031	Forward	31518							41680
31521	A	31524	G	Syn	gta	V	V	gtg	AMF_031	AMF_031	Forward	31521							41683
31523	T	31526	C	NS	gtg	V	A	gcg	AMF_031	AMF_031	Forward	31523	T	T	T				41694
31540	C	31543	T	NS	cac	H	Y	tac	AMF_031	AMF_031	Forward	31540	C	C	C				41707
31551	G	31554	A	Syn	gtg	V	V	gta	AMF_031	AMF_031	Forward	31551							41710
31560	T	31563	C	Syn	cat	H	H	cac	AMF_031	AMF_031	Forward	31560							41744
31563	C	31566	A	Syn	ctc	L	L	cta	AMF_031	AMF_031	Forward	31563							41827
31593	G	31596	A	Syn	ttg	L	L	tta	AMF_031	AMF_031	Forward	31593							43732
31689	C	31692	T	Syn	gac	D	D	gat	AMF_031	AMF_031	Forward	31689							48707
31701	T	31704	C	Syn	gtt	V	V	gtc	AMF_031	AMF_031	Forward	31701							48933
31713	C	31716	T	Syn	ttc	F	F	ttt	AMF_031	AMF_031	Forward	31713							49002
32094	G	32097	A	Syn	ggg	G	G	gga	AMF_031	AMF_031	Forward	32094							49036
32130	C	32133	T	Syn	gac	D	D	gat	AMF_031	AMF_031	Forward	32130							49967
32343	G	32346	A	Syn	agg	R	R	aga	AMF_031	AMF_031	Forward	32343							49968
32395	T	32397	.									32395		T	T				50279
32620	C	32622	T	Syn	tgc	C	C	tgt	AMF_032	AMF_032	Forward	32620							50471
32633	T	32635	C	NS	tac	Y	H	cac	AMF_032	AMF_032	Forward	32633		T	T				50637
32744	T	32746	C	NS	tat	Y	H	cat	AMF_032	AMF_032	Forward	32744		T	T				50639
32785	A	32787	G	Syn	tca	S	S	tcg	AMF_032	AMF_032	Forward	32785							52273
32905	G	32907	A	Syn	ctg	L	L	cta	AMF_032	AMF_032	Forward	32905							53984
32966	C	32968	T									32966			C				55218
33076	A	963146	G									33076			A				55271
33077	T	963145	A									33077			T				56911
33096	A	963126	G									33096			A				56914
33099	A	963123	T									33099			A				57821
33102	G	963120	T									33102			G				58124
33110	A	963112	C									33110			A				58127
33111	A	963111	T									33111			A				58130
33112	A	963110	G									33112			A				58139
33114	C	963108	T									33114			C				58148
33115	C	963107	G									33115			C				58154
33116	A	963106	C									33116			A				58166
33120	T	963102	.									33120			T				58178
33122	T	963101	.									33122			T				58181
33125	A	963099	.									33125			A				58194
33126	A	963099	.									33126			A				58223
33127	A	963099	C									33127			A				58236
33129	C	963097	T									33129			C				58244
33131	C	963095	A									33131			C				58305
33132	T	963094	C									33132			T				58328
33133	G	963093	A									33133			G				58331
33137	T	963089	.									33137			T				58340
33139	C	963088	T									33139			C				58359
33143	T	963084	C									33143			T				58361
33145	T	963082	C									33145			T				58388
33171	C	963056	.									33171			C				58403
33172	T	963056	G									33172			T				58416
33173	G	963055	C									33173			G				58418
33762	T	67392	C									33762			T				58440
33772	G	67382	T									33772			G				58446
33776	G	67378	A									33776			G				58447
33777	G	67377	A									33777			G				58457
33779	.	67369	C									33779			.				58463
33779	.	67370	C									33779			.				58481
33779	.	67371	C									33779			.				58497
33779	.	67372	C									33779			.				58501
33779	.	67373	A									33779			.				58528
33779	.	67374	T									33779			.				58562
33780	.	67367	T									33780			.				58567
33788	.	67357	C									33788			.				62970
33788	.	67358	A									33788			.				63515
33790	.	67348	C									33790			.				63516
33790	.	67349	G									33790			.				63715
33790	.	67350	G									33790			.				63721
33790	.	67351	A									33790			.				63724
33790	.	67352	C									33790			.				63741
33790	.	67353	T									33790			.				63750
33790	.	67354	C									33790			.				66326
33791	.	67346	T									33791			.				66342
33794	T	67343	C									33794			T				66351
33795	.	67341	C									33795			.				66424
33801	C	67335	T									33801			C				66434
33803	C	67333	T									33803			C				66439
33804	C	67332	T									33804			C				66449
33805	T	67331	G									33805			T				67962
33863	T	67273	C									33863			T				67966
33925	G	67211	A									33925			G				67973
33932	A	67204	G									33932			A				68029
33937	A	67199	C									33937			A				68279
33941 2	T	67195	G									33941	G	G	G	G	G	Candidate	68565
33966	A	67170	C									33966	C			C	C	C	68574
33998	G	67138	.									33998							68775
33999	G	67138	.									33999							69045
34000	A	67138	.									34000							69150
34003	G	67136	.									34003							69168
34004	T	67136	.									34004							69277
34005	G	67136	.									34005							69321
34007	G	67135	.									34007							69332
34048	T	67095	G									34048							71778
34066	T	67077	C									34066							71808
34067	G	67076	A									34067							71820
34234	A	66909	G									34234							74496
34235	G	66908	A									34235							74524
34400	G	66743	C									34400							76073
34402	A	66741	G									34402							76112
34405	T	66738	A									34405							76373
34408	A	66735	G									34408							76384
34410	A	66733	C									34410							76396
34411	G	66732	A									34411							76459
34412	C	66731	T									34412							76577
34414	G	66729	A									34414							76653
34415	G	66728	C									34415							76654
34429	G	66714	C									34429							76702
34430	G	66713	C									34430							76708
34434	A	66709	G									34434							76712
35530	A	46118	G									35530							76720
35539	A	46109	G									35539							76786
35554	T	46094	A									35554							76790
35563	G	46085	A									35563							76801
35575	A	46073	T									35575							76822
35578	A	46070	T									35578							76828
35579	G	46069	A									35579							76840
35580	T	46068	C									35580							76858
35581	G	46067	A									35581							76893
35582	A	46066	C									35582							76900
35584	G	46064	C									35584							76903
35590	A	46058	T									35590							76929
35614	G	46034	A									35614							76960
35704	G	45944	A									35704							77610
35971	T	45677	G									35971							77613
36025	C	45623	T									36025							77616
36032	T	45616	C									36032							77619
36046	T	45602	C									36046							77622
36118	T	45530	C									36118							77673
36335	G	45313	T									36335			G				77682
36345	A	45303	G									36345			A				77685
36353	C	45295	T									36353			C				77688
36365	T	45283	.									36365			T				77709
36366	G	45283	.									36366			G				77712
36367	T	45283	.									36367			T				77715
36368	C	45283	.									36368			C				77766
36369	G	45283	.									36369			G				77790
36370	T	45283	.									36370			T				77793
36371	A	45283	.									36371			A				77961
36372	G	45283	.									36372			G				78030
36373	T	45283	.									36373			T				78078
36374	T	45283	.									36374			T				78661
36375	T	45283	.									36375			T				78791
36376	G	45283	.									36376			G				78933
36377	T	45283	.									36377			T				78937
36378	G	45283	.									36378			G				79324
36379	C	45283	.									36379			C				79338
36380	C	45283	.									36380			C				79349
36381	T	45283	.									36381			T				79395
36382	A	45283	.									36382			A				79433
36383	G	45283	.									36383			G				79493
36384	T	45283	.									36384			T				79501
36385	G	45283	.									36385			G				79505
36386	C	45283	.									36386			C				79641
36387	T	45283	.									36387			T				79652
36388	T	45283	.									36388			T				79695
36389	T	45283	.									36389			T				79707
36390	G	45283	.									36390			G				79716
36391	C	45283	.									36391			C				83776
36392	T	45283	.									36392			T				84177
36393	G	45283	.									36393			G				84198
36394	G	45283	.									36394			G				84276
36397	G	45281	.									36397			G				84363
36401	C	45278	.									36401			C				84366
36402	T	45278	.									36402			T				84444
36403	C	45278	.									36403			C				84453
36404	C	45278	.									36404			C				84510
36405	A	45278	.									36405			A				84522
36406	A	45278	.									36406			A				84528
36407	T	45278	.									36407			T				84594
36408	G	45278	.									36408			G				84600
36409	A	45278	.									36409			A				84613
36410	A	45278	.									36410			A				84633
36412	G	45277	.									36412			G				84720
36413	C	45277	.									36413			C				85404
36414	C	45277	.									36414			C				85411
36419	G	45273	.									36419			G				85415
36420	G	45273	.									36420			G				88462
36421	T	45273	.									36421			T				88468
36422	T	45273	.									36422			T				88476
36423	G	45273	.									36423			G				88540
36425	G	45272	.									36425			G				88689
36427	G	45271	.									36427			G				88806
36429	G	45270	.									36429			G				88920
36430	A	45270	.									36430			A				88986
36431	T	45270	.									36431			T				89265
36432	G	45270	.									36432			G				89287
36433	T	45270	.									36433			T				89313
36434	T	45270	.									36434			T				89421
36435	G	45270	.									36435			G				89511
36436	T	45270	.									36436			T				89517
36437	A	45270	.									36437			A				89535
36438	G	45270	.									36438			G				89578
36439	T	45270	.									36439			T				89664
36440	T	45270	.									36440			T				89724
36441	T	45270	.									36441			T				89745
36442	T	45270	.									36442			T				89775
36454	C	45259	.									36454			C				89805
36455	A	45259	G									36455			A				89809
36459	.	45254	G									36459			.				89820
36460	A	45253	G									36460			A				89946
36469	T	45244	C									36469			T				89967
36478	G	45235	A									36478			G				89992
40384	G	41329	T	Syn	AAG	K	K	aaa	ptr1	AMF_041	Reverse	40384							90018
40433	A	41280	C	NS	GAG	E	A	gcg	ptr1	AMF_041	Reverse	40433	A		A				90027
40807	C	40906	T									40807	C		C				90030
40818	A	40895	G	NS	ACT	T	A	gct	pheS	AMF_042	Reverse	40818	A		A				91934
40840	G	40873	A	NS	TGG	W	C	tgt	pheS	AMF_042	Reverse	40840	G	A	G				91962
41644	G	40069	T	Syn	TTG	L	L	tta	pheS	AMF_042	Reverse	41644							92073
41650	T	40063	G	Syn	GCT	A	A	gcc	pheS	AMF_042	Reverse	41650							92124
41668	G	40045	T	Syn	GCG	A	A	gca	pheS	AMF_042	Reverse	41668							92149
41674	A	40039	C	Syn	GGA	G	G	ggg	pheS	AMF_042	Reverse	41674							92229
41680	G	40033	T	Syn	GCG	A	A	gca	pheS	AMF_042	Reverse	41680							92928
41683	A	40030	C	Syn	AAA	K	K	aag	pheS	AMF_042	Reverse	41683							92929
41694	A	40019	C	NS	AAC	N	D	gac	pheS	AMF_042	Reverse	41694	A	A	A				93581
41707	C	40006	A	Syn	ACC	T	T	act	pheS	AMF_042	Reverse	41707							93582
41710	T	40003	G	Syn	TCT	S	S	tcc	pheS	AMF_042	Reverse	41710							94419
41744	G	39969	C	NS	GGT	G	A	gct	pheS	AMF_042	Reverse	41744	C	*	G				94568
41827	T	39886	C	Syn	CTT	L	L	ctg	pheS	AMF_042	Reverse	41827							95669
41888	A	39825	C	Syn	GTA	V	V	gtg	rplT	AMF_043	Reverse	41888							95879
42478	A	39235	G									42478	A	A	A				95882
42479	C	39234	G									42479	C	C	C				95891
42599	C	39114	.									42599	C	C	C				95924
42674	T	39040	C									42674	T	T	T				96281
43732	G	37982	A		ctg	L	L	cta	rho	AMF_045	Forward	43732	G/A					A	96287
44368	A	37346	G	NS	aaa	K	K	aag	rho	AMF_045	Forward	44368	A						96320
44374	A	37340	G	NS	gaa	E	E	gag	rho	AMF_045	Forward	44374	A						96323
44503	A	37211	G	NS	aga	R	R	agg	rho	AMF_045	Forward	44503	A/G					A/G	96732
45506	A	36208	C									45506							96739
45669	G	36045	A									45669							98200
45674	A	36040	G									45674							98204
45677	C	36037	T									45677							98210
45692	A	36022	T									45692							98215
45695	A	36019	C									45695							98361
45696	G	36018	A									45696							98461
45701	.	36012	A									45701							98481
45702	.	36010	T									45702							98487
45703	.	36008	C									45703							98521
45707	.	36001	C									45707							98550
45707	.	36002	G									45707							99601
45707	.	36003	G									45707							99626
45711	.	35995	T									45711							99658
45711	.	35996	C									45711							99772
45712	.	35993	G									45712							100970
45718	.	35986	T									45718							101142
45722	G	35982	.									45722							101326
45723	G	35982	C									45723							101372
45728	C	35977	T									45728							102979
45729	C	35976	A									45729							102989
45734	T	35971	G									45734							103013
46186	T	35519	G									46186		T					103798
46285	C	35420	T									46285		C					103943
46292	G	35413	T									46292		G					103995
46295	A	35410	G									46295		A					104170
46298	A	35407	G									46298		A					104174
46327	G	35378	.									46327							104210
46328	G	35378	.									46328							104287
46329	G	35378	.									46329							104450
46330	T	35378	.									46330							104456
46331	T	35378	.									46331							104461
46332	A	35378	.									46332							104462
46333	G	35378	.									46333							104565
46334	G	35378	.									46334							105047
46335	A	35378	.									46335							108482
46336	A	35378	.									46336							108932
46337	A	35378	.									46337							110242
46338	A	35378	.									46338							110585
46412	T	35305	C									46412							110726
47402	C	34315	T									47402							111444
47403	T	34314	G									47403							111449
47405	T	34312	C									47405							113543
47413	C	34304	G									47413							113581
47414	T	34303	C									47414							113597
47783	G	33934	A									47783							113603
47792	T	33925	C									47792							113609
47819	G	33898	T									47819							113640
48577	T	176235	G									48577			T				113657
48667	G	48965	A									48667			G				113729
48717	G	49014	.									48717			G				113733
48720	T	49017	A									48720			T				117073
48726	C	49023	A									48726			C				117099
48728	.	49026	T									48728			.				117141
48728	.	49027	T									48728			.				117292
48729	A	49028	G									48729			A				117825
48733	.	49033	T									48733			.				117832
48733	.	49034	A									48733			.				117839
48766	A	49067	G									48766			A				117851
48767	C	49068	T									48767			C				117908
48933	C	49234	T									48933			C				118007
49002	A	49303	G									49002			A				119098
49036	C	49337	T									49036			C				119381
49967	A	50268	G	Syn	aga	R	R	agg	fpbA	AMF_050	Forward	49967							119467
49968	C	50269	T	Syn	ctg	L	L	ttg	fpbA	AMF_050	Forward	49968							119985
50279	C	50580	T	Syn	ttc	F	F	ttt	AMF_050.5	AMF_050.5	Forward	50279							120015
50471	A	50772	G									50471			A				120024
50637	T	50938	C	NS	ACT	T	A	gcc	AMF_051	AMF_051	Reverse	50637	C	C	T				120070
50639	A	50940	G	NS	ACT	T	A	gcc	AMF_051	AMF_051	Reverse	50639	G	G	A				120087
51096	T	51397	C	Syn	ACT	T	T	acc	AMF_051	AMF_051	Reverse	51096							120099
52273	G	52574	A	NS	GGT	G	D	gat	AMF_051	AMF_051	Reverse	52273	A	A	G				121054
53984	A	54285	C	NS	ATT	I	L	ctt	AMF_051	AMF_051	Reverse	53984	C	C	C	C	C	Candidate	121060
54616	T	54917	G		TTC	F						54616	G						121882
55218	A	55519	G	NS	att	I	V	gtt	AMF_052	AMF_052	Forward	55218	G		A				121886
55232	A	55533	G	Syn	cta	L	L	ctg	AMF_052	AMF_052	Forward	55232							121888
55245	A	55546	G	NS	act	T	A	gct	AMF_052	AMF_052	Forward	55245	G		A				121901
55271	A	55572	G	Syn	aga	R	R	agg	AMF_052	AMF_052	Forward	55271							122195
55302	G	55603	A	NS	gta	V	I	ata	AMF_052	AMF_052	Forward	55302	A		G				122501
55313	C	55614	T	Syn	gtc	V	V	gtt	AMF_052	AMF_052	Forward	55313							122569
55339	C	55640	T	NS	gcg	A	V	gtg	AMF_052	AMF_052	Forward	55339	T		C				122794
55373	T	55674	C	Syn	ctt	L	L	ctc	AMF_052	AMF_052	Forward	55373							122828
55378	G	55679	C	NS	cgt	R	P	cct	AMF_052	AMF_052	Forward	55378	C		G				122833
55385	T	55686	C	Syn	ggt	G	G	ggc	AMF_052	AMF_052	Forward	55385							122851
55399	C	55700	T	NS	gca	A	V	gta	AMF_052	AMF_052	Forward	55399	T		C				122890
55406	C	55707	T	Syn	cac	H	H	cat	AMF_052	AMF_052	Forward	55406							122902
55418	G	55719	A	Syn	ctg	L	L	cta	AMF_052	AMF_052	Forward	55418							122953
55424	G	55725	A	Syn	ccg	P	P	cca	AMF_052	AMF_052	Forward	55424							124172
55427	T	55728	C	Syn	ttt	F	F	ttc	AMF_052	AMF_052	Forward	55427							124366
55439	T	55740	C	Syn	cct	P	P	ccc	AMF_052	AMF_052	Forward	55439							124367
55440	G	55741	A	NS	gcg	A	I	ata	AMF_052	AMF_052	Forward	55440	A		G				124381
55441	C	55742	T	NS	gcg	A	I	ata	AMF_052	AMF_052	Forward	55441	T		C				124405
55442	G	55743	A	NS	gcg	A	I	ata	AMF_052	AMF_052	Forward	55442	A		G				124621
55457	T	55758	C	Syn	act	T	T	acc	AMF_052	AMF_052	Forward	55457							124693
55526	C	55827	T	Syn	ttc	F	F	ttt	AMF_052	AMF_052	Forward	55526							124735
55541	G	55842	A	Syn	ccg	P	P	cca	AMF_052	AMF_052	Forward	55541							124738
55548	C	55849	A	NS	caa	Q	K	aaa	AMF_052	AMF_052	Forward	55548	A		C				124743
56911	C	56993	T	NS	gca	A	V	gta	AMF_052	AMF_052	Forward	56911	T		C				124746
56914	T	56996	C	NS	ttg	L	S	tcg	AMF_052	AMF_052	Forward	56914	C		T				124749
57821	T	57903	G	NS	ttt	F	L	ttg	AMF_052	AMF_052	Forward	57821	G		T				124798
58110	.	58193	G	NS	gcg	A	G	gga	AMF_052	AMF_052	Forward	58110	G						124800
58110	.	58194	A	NS	gcg	A	G	gga	AMF_052	AMF_052	Forward	58110							124814
58110	.	58195	T	NS	gcg	A	S	tct	AMF_052	AMF_052	Forward	58110							124821
58112	G	58197	T	NS	gcg	A	S	tct	AMF_052	AMF_052	Forward	58112	T		G				124840
58124	A	58209	G	Syn	tca	S	S	tcg	AMF_052	AMF_052	Forward	58124							124849
58127	G	58212	T	Syn	ctg	L	L	ctt	AMF_052	AMF_052	Forward	58127							124914
58130	T	58215	C	Syn	cct	P	P	ccc	AMF_052	AMF_052	Forward	58130							124963
58133	A	58218	G	Syn	tca	S	S	tcg	AMF_052	AMF_052	Forward	58133							124974
58148	A	58233	C	NS	aga	R	S	agc	AMF_052	AMF_052	Forward	58148	C		A				124978
58154	G	58239	A	Syn	gag	E	E	gaa	AMF_052	AMF_052	Forward	58154							125042
58166	G	58251	C	Syn	ggg	G	G	ggc	AMF_052	AMF_052	Forward	58166							125043
58178	A	58263	G	Syn	gaa	E	E	gag	AMF_052	AMF_052	Forward	58178							125050
58181	A	58266	G	Syn	aca	T	T	acg	AMF_052	AMF_052	Forward	58181							125054
58194	C	58279	T	Syn	ctg	L	L	ttg	AMF_052	AMF_052	Forward	58194							125056
58223	C	58308	T	Syn	gcc	A	A	gct	AMF_052	AMF_052	Forward	58223							125062
58236	C	58321	T	Syn	cta	L	L	tta	AMF_052	AMF_052	Forward	58236							125068
58244	A	58329	G	Syn	aca	T	T	acg	AMF_052	AMF_052	Forward	58244							125089
58262	A	58347	G	Syn	aaa	K	K	aag	AMF_052	AMF_052	Forward	58262							125132
58263	A	58348	G	NS	aat	N	G	ggc	AMF_052	AMF_052	Forward	58263	G		A				128243
58264	A	58349	G	NS	aat	N	G	ggc	AMF_052	AMF_052	Forward	58264	G		A				128794
58265	T	58350	C	NS	aat	N	G	ggc	AMF_052	AMF_052	Forward	58265	C		T				128886
58305	C	58390	T	NS	ctc	L	F	ttc	AMF_052	AMF_052	Forward	58305	*		C				129071
58328	A	58413	G	Syn	aga	R	R	agg	AMF_052	AMF_052	Forward	58328							129077
58331	T	58416	C	Syn	ttt	F	F	ttc	AMF_052	AMF_052	Forward	58331							129094
58340	A	58425	G	Syn	gta	V	V	gtg	AMF_052	AMF_052	Forward	58340							129110
58359	G	58444	A	NS	ggg	G	R	aga	AMF_052	AMF_052	Forward	58359	*		G				129113
58361	G	58446	A	NS	ggg	G	R	aga	AMF_052	AMF_052	Forward	58361	*		G				129117
58388	T	58473	C	Syn	tgt	C	C	tgc	AMF_052	AMF_052	Forward	58388							129128
58403	A	58488	T	Syn	cga	R	R	cgt	AMF_052	AMF_052	Forward	58403							129129
58406	A	58491	G	Syn	cca	P	P	ccg	AMF_052	AMF_052	Forward	58406							129134
58407	C	58492	T	Syn	cta	L	L	ttg	AMF_052	AMF_052	Forward	58407							129153
58409	A	58494	G	Syn	cta	L	L	ttg	AMF_052	AMF_052	Forward	58409							129159
58414	C	58499	A	NS	ccg	P	Q	cag	AMF_052	AMF_052	Forward	58414	*		C				129165
58416	C	58501	T	NS	cat	H	Y	tac	AMF_052	AMF_052	Forward	58416	*		C				129178
58418	T	58503	C	NS	cat	H	Y	tac	AMF_052	AMF_052	Forward	58418	*		T				129184
58425	A	58510	G	NS	acc	T	A	gcc	AMF_052	AMF_052	Forward	58425	*		A				129186
58428	A	58513	G	NS	aaa	K	E	gaa	AMF_052	AMF_052	Forward	58428	*		A				129193
58436	T	58521	C	Syn	agt	S	S	agc	AMF_052	AMF_052	Forward	58436							129271
58440	G	58525	A	NS	gca	A	T	aca	AMF_052	AMF_052	Forward	58440	*		G				129499
58446	G	58531	A	NS	gcg	A	M	atg	AMF_052	AMF_052	Forward	58446	*		G				129514
58447	C	58532	T	NS	gcg	A	M	atg	AMF_052	AMF_052	Forward	58447	*		C				129586
58457	C	58542	T	Syn	ggc	G	G	ggt	AMF_052	AMF_052	Forward	58457							129595
58463	T	58548	G	Syn	cct	P	P	ccg	AMF_052	AMF_052	Forward	58463							129622
58464	A	58549	G	NS	aca	T	A	gca	AMF_052	AMF_052	Forward	58464	*		A				129691
58468	T	58553	C	NS	gta	V	A	gcg	AMF_052	AMF_052	Forward	58468	*		T				129714
58469	A	58554	G	NS	gta	V	A	gcg	AMF_052	AMF_052	Forward	58469	*		A				129877
58473	C	58558	T	NS	cgc	R	F	ttt	AMF_052	AMF_052	Forward	58473	*		C				130168
58474	G	58559	T	NS	cgc	R	F	ttt	AMF_052	AMF_052	Forward	58474	*		G				130183
58475	C	58560	T	NS	cgc	R	F	ttt	AMF_052	AMF_052	Forward	58475	*		C				130285
58479	T	58564	C	NS	tat	Y	R	cgc	AMF_052	AMF_052	Forward	58479	*		T				130396
58480	A	58565	G	NS	tat	Y	R	cgc	AMF_052	AMF_052	Forward	58480	*		A				130423
58481	T	58566	C	NS	tat	Y	R	cgc	AMF_052	AMF_052	Forward	58481	*		T				130427
58497	A	58582	G	NS	aca	T	A	gca	AMF_052	AMF_052	Forward	58497	G		A				130975
58501	C	58586	A	NS	acc	T	N	aac	AMF_052	AMF_052	Forward	58501	A		C				130984
58528	G	58613	A	NS	tgt	C	Y	tat	AMF_052	AMF_052	Forward	58528	A		G				131062
58541	A	58626	G	Syn	caa	Q	Q	cag	AMF_052	AMF_052	Forward	58541							131098
58542	G	58627	A	NS	gta	V	I	ata	AMF_052	AMF_052	Forward	58542	A		G				131124
58545	G	58630	A	NS	gtt	V	I	att	AMF_052	AMF_052	Forward	58545	A		G				131131
58549	T	58634	C	NS	gtg	V	A	gcg	AMF_052	AMF_052	Forward	58549	C		T				131164
58552	C	58637	T	NS	gct	A	V	gtc	AMF_052	AMF_052	Forward	58552	T		C				131167
58553	T	58638	C	NS	gct	A	V	gtc	AMF_052	AMF_052	Forward	58553	C		T				131223
58556	C	58641	T	Syn	ggc	G	G	ggt	AMF_052	AMF_052	Forward	58556							131291
58562	T	58647	C	Syn	aat	N	N	aac	AMF_052	AMF_052	Forward	58562							131304
58567	C	58652	T	NS	act	T	I	att	AMF_052	AMF_052	Forward	58567	T		C				131333
61279	.	61365	T									61279						.	131397
62970	G	63056	T									62970	G						131400
63047	C	63133	T	Syn	ctg	L	L	ttg	omp14	AMF_056	Forward	63047							131427
63515	A	63601	C	NS	aga	R	Q	caa	omp14	AMF_056	Forward	63515	A						131483
63516	G	63602	A	NS	aga	R	Q	caa	omp14	AMF_056	Forward	63516	G						131626
63706	G	63792	A	Syn	cgg	R	R	cga	omp14	AMF_056	Forward	63706							131796
63707	A	63793	G	NS	aat	N	D	gac	omp14	AMF_056	Forward	63707	*	A					132103
63709	T	63795	C	NS	aat	N	D	gac	omp14	AMF_056	Forward	63709	*	T					132432
63710	C	63796	G	NS	caa	Q	E	gaa	omp14	AMF_056	Forward	63710	*	C					133364
63715	T	63801	C	Syn	gct	A	A	gcc	omp14	AMF_056	Forward	63715							133427
63720	C	63806	G	NS	acg	T	R	aga	omp14	AMF_056	Forward	63720	G	C					133433
63721	G	63807	A	NS	acg	T	R	aga	omp14	AMF_056	Forward	63721		G					133994
63724	T	63810	G	NS	gat	D	E	gag	omp14	AMF_056	Forward	63724		T					135001
63731	G	63817	A	NS	ggc	G	K	aaa	omp14	AMF_056	Forward	63731		G					135143
63732	G	63818	A	NS	ggc	G	K	aaa	omp14	AMF_056	Forward	63732		G					135264
63733	C	63819	A	NS	ggc	G	K	aaa	omp14	AMF_056	Forward	63733		C					138273
63734	C	63820	T	NS	ctc	L	F	ttc	omp14	AMF_056	Forward	63734		C					138475
63741	G	63827	A	NS	cgg	R	Q	cag	omp14	AMF_056	Forward	63741		G					138482
63750	A	63836	G	NS	aaa	K	R	aga	omp14	AMF_056	Forward	63750		A					138489
63787	G	63873	A	Syn	gag	E	E	gaa	omp14	AMF_056	Forward	63787							138501
64842	T	64928	C	NS	GCT	A	K	aag	orf X	AMF_057	Reverse	64842	*	T	T				138653
64843	C	64929	A	NS	GCT	A	K	aag	orf X	AMF_057	Reverse	64843	*	C	C				138655
64844	G	64930	A	NS	GCT	A	K	aag	orf X	AMF_057	Reverse	64844	G	G	G				138659
64860	T	64946	C	Syn	CTT	L	L	ctc	orf X	AMF_057	Reverse	64860							138696
65308	G	65394	A									65308							138701
65336	T	65422	C									65336							138722
65365	T	65451	C									65365							138782
65387	T	65473	C									65387							138800
65455	T	65541	C									65455							138812
66326	C	66550	T									66326							138824
66342	G	66566	C									66342							138839
66351	T	66575	G									66351							138885
66424	T	66648	G									66424							138929
66434	T	66658	G									66434							138938
66439	A	66663	C									66439							139832
66449	C	66673	T									66449							141277
68143	G	68642	T									68143			G				141313
68279	G	68778	A									68279			G				141400
68565	G	69064	T	Syn	ctg	L	L	ctt	recA	AMF_061	Forward	68565							141415
68574	C	69073	T	Syn	atc	I	I	att	recA	AMF_061	Forward	68574							141482
68775	T	69274	C	Syn	gct	A	A	gcc	recA	AMF_061	Forward	68775							141488
69045	G	69544	T	Syn	gtg	V	V	gtt	recA	AMF_061	Forward	69045							141907
69132	A	69631	G	Syn	gaa	E	E	gag	recA	AMF_061	Forward	69132							141910
69150	T	69649	C	Syn	ggt	G	G	ggc	recA	AMF_061	Forward	69150							141944
69168	T	69667	C	Syn	ggt	G	G	ggc	recA	AMF_061	Forward	69168							142129
69277	A	69776	G	NS	atc	I	V	gtc	recA	AMF_061	Forward	69277	G	G	A				142159
69321	G	69820	A	Syn	gag	E	E	gaa	recA	AMF_061	Forward	69321							142248
69332	G	69831	A	NS	agt	S	N	aat	recA	AMF_061	Forward	69332	A	A	G				142969
71709	A	72208	G	Syn	GCA	A	A	gcg	msp4	AMF_064	Reverse	71709							143227
71778	G	72277	A	Syn	CTG	L	L	cta	msp4	AMF_064	Reverse	71778							143281
71808	G	72307	A	Syn	ACG	T	T	aca	msp4	AMF_064	Reverse	71808							143446
71820	A	72319	G	Syn	AAA	K	K	aag	msp4	AMF_064	Reverse	71820							143449
71862	A	72361	G	Syn	CCA	P	P	ccg	msp4	AMF_064	Reverse	71862							143499
71888	A	72387	C	NS	ATT	I	L	ctt	msp4	AMF_064	Reverse	71888	A	A	A				143512
72477	G	72976	A									72477							143548
72671	C	73170	T									72671							143578
72812	T	73311	C									72812							143581
72813	G	73312	A									72813							143668
72854	G	73353	A									72854							143761
72907	A	73406	G									72907							144529
72908	C	73407	T									72908							144769
72929	T	73428	A									72929							144776
72931	A	73430	G									72931							144833
72944	A	73443	G									72944							144862
72980	A	73479	G									72980							151945
72981	G	73480	A									72981							151949
72995	G	73494	A									72995							151956
72996	A	73495	G									72996							151967
73145	A	73644	G									73145							151968
73146	G	73645	C									73146							151979
73154	A	73653	G									73154							151980
73156	A	73655	C									73156							151995
73157	G	73656	A									73157							152001
73335	C	73834	A									73335							152036
74224	A	74822	G									74224							153374
74233	G	74831	A									74233							155643
74234	T	74832	G									74234							157220
74242	T	74840	C									74242							157304
74246	C	74844	A									74246							157324
74273	T	74871	G									74273							157769
74276	G	74874	A									74276							158673
74279	T	74877	C									74279							159006
74336	T	74934	A									74336							159086
74339	A	74937	C									74339							159134
74354	A	74952	T									74354							159144
74360	A	74958	G									74360							159338
74361	G	74959	A									74361							159425
74365	G	74963	A									74365							159430
74369	G	74967	T									74369							159438
74378	A	74976	C									74378							159441
74379	G	74977	A									74379							159444
74381	T	74979	G									74381							159446
74387	C	74985	T									74387							159459
74407	.	75006	A									74407							159468
74496	A	75095	G									74496		A	A				159470
74524	C	75123	T									74524		C	C				159471
76073	T	76672	C	Syn	AAT	N	N	aac	AMF_067	AMF_067	Reverse	76073							159493
76112	G	76711	A	Syn	TCG	S	S	tca	AMF_067	AMF_067	Reverse	76112							159495
76373	G	76972	A	Syn	gag	E	E	gaa	xseB	AMF_068	Forward	76373							159502
76384	A	76983	G	NS	taa	*	V	gtg	xseB	AMF_068	Forward	76384	A	A	A				159503
76396	G	76995	A									76396			G				159531
76431	.	77031	C	NS								76431			.				159553
76459	C	77059	A									76459			C				159554
76509	G	77108	.	NS								76509			G				159592
76577	A	77176	G									76577			A				159653
76653	T	77252	C									76653			T				159678
76654	G	77253	A									76654			G				159768
76663	.	77263	A	NS								76663			.				159771
76663	.	77264	A	NS								76663			.				159825
76663	.	77265	A	NS								76663			.				159831
76663	.	77266	C	NS								76663			.				160932
76663	.	77267	C	NS								76663			.				160961
76663	.	77268	T	NS								76663			.				161292
76663	.	77269	G	NS								76663			.				161305
76663	.	77270	C	NS								76663			.				163791
76663	.	77271	A	NS								76663			.				163804
76663	.	77272	C	NS								76663			.				163810
76663	.	77273	G	NS								76663			.				163825
76702	C	77312	A									76702			C				163907
76708	A	77318	G									76708			A				164020
76712	T	77322	C									76712			T				164049
76720	T	77330	C									76720			T				164050
76748	.	77359	T	NS								76748			.				164059
76775	A	77385	.	NS								76775			A				164218
76776	G	77385	.	NS								76776			G				164224
76786	C	77395	T									76786			C				164236
76790	A	77399	G									76790			A				164317
76796	C	77404	.	NS								76796			C				164329
76801	C	77409	A									76801			C				164332
76811	C	77418	.	NS								76811			C				164398
76812	C	77418	.	NS								76812			C				164399
76813	C	77418	.	NS								76813			C				167323
76814	T	77418	.	NS								76814			T				167348
76815	T	77418	.	NS								76815			T				168774
76822	G	77425	A	NS	ACG	T	A	gca	trxA	AMF_069	Reverse	76822	*	G	G				168780
76824	A	77427	G	NS	ACG	T	A	gca	trxA	AMF_069	Reverse	76824	*	A	A				168798
76827	A	77430	G	NS	ACT	T	A	gct	trxA	AMF_069	Reverse	76827	*	A	A				168847
76828	T	77431	C	Syn	GGT	G	G	ggc	trxA	AMF_069	Reverse	76828							169011
76840	C	77443	T	Syn	AGC	S	S	agt	trxA	AMF_069	Reverse	76840							170158
76858	C	77461	T	Syn	ATC	I	I	att	trxA	AMF_069	Reverse	76858							170207
76893	T	77496	C	Syn	TTA	L	L	cta	trxA	AMF_069	Reverse	76893							170217
76900	G	77503	A	Syn	GGG	G	G	gga	trxA	AMF_069	Reverse	76900							170281
76903	C	77506	T	Syn	GAC	D	D	gat	trxA	AMF_069	Reverse	76903							170282
76929	G	77532	A	NS	GTA	V	I	ata	trxA	AMF_069	Reverse	76929	*	G	G				170297
76960	A	77563	G	Syn	CAA	Q	Q	cag	trxA	AMF_069	Reverse	76960							170300
77292	C	77895	T	Syn	GAC	D	D	gat	trbG	AMF_070	Reverse	77292							173582
77340	T	77943	C	Syn	GTT	V	V	gtc	trbG	AMF_070	Reverse	77340							173655
77352	T	77955	C	Syn	TCT	S	S	tcc	trbG	AMF_070	Reverse	77352							173841
77355	G	77958	A	Syn	CCG	P	P	cca	trbG	AMF_070	Reverse	77355							174300
77553	C	78156	T	NS	GGC	G	D	gat	trbG	AMF_070	Reverse	77553	*	C	C				174609
77554	G	78157	A	NS	GGC	G	D	gat	trbG	AMF_070	Reverse	77554	*	G	G				174643
77556	T	78159	C	Syn	TCT	S	S	tcc	trbG	AMF_070	Reverse	77556							174647
77559	G	78162	A	Syn	TCG	S	S	tca	trbG	AMF_070	Reverse	77559							174651
77562	A	78165	G	Syn	TCA	S	S	tcg	trbG	AMF_070	Reverse	77562							174736
77580	C	78183	T	NS	AAC	N	S	agt	trbG	AMF_070	Reverse	77580	*	C	C				174748
77581	A	78184	G	NS	AAC	N	S	agt	trbG	AMF_070	Reverse	77581	*	A	A				174752
77583	A	78186	G	Syn	GCA	A	A	gcg	trbG	AMF_070	Reverse	77583							174759
77586	C	78189	T	Syn	GCC	A	A	gct	trbG	AMF_070	Reverse	77586							175265
77589	G	78192	C	Syn	CCG	P	P	ccc	trbG	AMF_070	Reverse	77589							175566
77592	C	78195	T	Syn	TAC	Y	Y	tat	trbG	AMF_070	Reverse	77592							175658
77595	A	78198	G	Syn	GTA	V	V	gtg	trbG	AMF_070	Reverse	77595							175676
77601	A	78204	G	Syn	AGA	R	R	agg	trbG	AMF_070	Reverse	77601							175820
77610	C	78213	T	Syn	TAC	Y	Y	tat	trbG	AMF_070	Reverse	77610							175823
77613	A	78216	G	Syn	GCA	A	A	gcg	trbG	AMF_070	Reverse	77613							175888
77616	G	78219	T	Syn	TTG	L	L	tta	trbG	AMF_070	Reverse	77616							175889
77619	G	78222	A	Syn	AGG	R	R	aga	trbG	AMF_070	Reverse	77619							176282
77622	C	78225	T	Syn	CCC	P	P	cct	trbG	AMF_070	Reverse	77622							176323
77625	T	78228	C	Syn	GAT	D	D	gac	trbG	AMF_070	Reverse	77625							176386
77631	G	78234	T	Syn	TTG	L	L	ctt	trbG	AMF_070	Reverse	77631							177177
77633	T	78236	C	Syn	TTG	L	L	ctt	trbG	AMF_070	Reverse	77633							177419
77637	C	78240	T	Syn	AGC	S	S	agt	trbG	AMF_070	Reverse	77637							177431
77640	C	78243	T	Syn	GCC	A	A	gct	trbG	AMF_070	Reverse	77640							177434
77652	T	78255	C	Syn	CAT	H	H	cac	trbG	AMF_070	Reverse	77652							177438
77673	T	78276	C	Syn	CGT	R	R	cgc	trbG	AMF_070	Reverse	77673							177925
77682	A	78285	G	Syn	ACA	T	T	acg	trbG	AMF_070	Reverse	77682							177936
77685	A	78288	C	Syn	ATA	I	I	atc	trbG	AMF_070	Reverse	77685							177941
77688	C	78291	A	Syn	ATC	I	I	ata	trbG	AMF_070	Reverse	77688							179269
77709	C	78312	T	Syn	AAC	N	N	aat	trbG	AMF_070	Reverse	77709							179281
77712	C	78315	T	Syn	GAC	D	D	gat	trbG	AMF_070	Reverse	77712							179427
77715	A	78318	G	Syn	GGA	G	G	ggg	trbG	AMF_070	Reverse	77715							179500
77718	G	78321	T	Syn	GTG	V	V	gtt	trbG	AMF_070	Reverse	77718							179501
77724	A	78327	G	Syn	AAA	K	K	agg	trbG	AMF_070	Reverse	77724							182189
77727	C	78330	A	Syn	ATC	I	I	ata	trbG	AMF_070	Reverse	77727							182424
77735	T	78338	C	Syn	TTG	L	L	ctg	trbG	AMF_070	Reverse	77735							182426
77751	A	78354	G	Syn	GTA	V	V	gtg	trbG	AMF_070	Reverse	77751							182582
77766	T	78369	C	Syn	ACT	T	T	acc	trbG	AMF_070	Reverse	77766							183513
77790	T	78393	C	Syn	GAT	D	D	gac	trbG	AMF_070	Reverse	77790							183519
77793	T	78396	A	Syn	ATT	I	I	ata	trbG	AMF_070	Reverse	77793							183528
77807	G	78410	T	NS	GCT	A	S	tct	trbG	AMF_070	Reverse	77807	T	G	G				183690
77838	C	78441	T	Syn	TTC	F	F	ttt	trbG	AMF_070	Reverse	77838							183720
77859	C	78462	T	Syn	TCC	S	S	tct	trbG	AMF_070	Reverse	77859							183732
77865	T	78468	C	Syn	CCT	P	P	ccc	trbG	AMF_070	Reverse	77865							184918
77871	T	78474	C	Syn	TTT	F	F	ttc	trbG	AMF_070	Reverse	77871							185738
77877	G	78480	A	NS	ATG	M	I	ata	trbG	AMF_070	Reverse	77877	A	G	G				185777
77882	G	78485	A	NS	GTT	V	I	att	trbG	AMF_070	Reverse	77882	A	G	G				186370
77886	C	78489	A	Syn	ATC	I	I	ata	trbG	AMF_070	Reverse	77886							186505
77944	T	78547	G	NS	TTC	F	C	tgc	trbG	AMF_070	Reverse	77944							186700
77961	C	78564	T	Syn	TGC	C	C	tgt	trbG	AMF_070	Reverse	77961							186895
77971	G	78574	T	NS	TGC	C	F	ttc	trbG	AMF_070	Reverse	77971	T	G	G				186910
77980	G	78583	A	NS	AGA	R	K	aaa	trbG	AMF_070	Reverse	77980	A	G	G				187081
78030	T	78633	C									78030			T				187088
78078	T	78681	C									78078			T				187093
78661	C	79264	T	Syn	GGC	G	G	ggt	pdhA	AMF_071	Reverse	78661							187222
78791	G	79394	A	NS	AGG	R	K	aag	pdhA	AMF_071	Reverse	78791	G/A						187231
78933	A	79536	G	NS	AGA	R	G	gga	pdhA	AMF_071	Reverse	78933	G	A					187234
78937	C	79540	T	Syn	GGC	G	G	ggt	pdhA	AMF_071	Reverse	78937							187276
79048	T	79651	C	Syn	GGT	G	G	ggc	pdhA	AMF_071	Reverse	79048							187300
79324	C	79927	A	Syn	GAC	D	D	gat	pdhA	AMF_071	Reverse	79324							187426
79338	A	79941	T	NS	ATA	I	L	tta	pdhA	AMF_071	Reverse	79338	T	T	T			T	187432
79349	G	79952	A	NS	TGC	C	Y	tac	pdhA	AMF_071	Reverse	79349	T	G	A				187434
79395	C	79998	A	NS	ACA	T	Y	tat	rrf	AMF_072.6	Forward	79395	A						187498
79433	A	80036	C	NS	GCA	A	R	cgc	rrf	AMF_072.6	Forward	79433	C						187556
79493	A	80096	C	NS	TTA	L	Q	caa	rrf	AMF_072.6	Forward	79493	C						187581
79501	G	80104	T	NS	GGG	G	P	cct	rrf	AMF_072.6	Forward	79501	T						187582
79505	C	80108	A	NS	TGC	C	T	aca	rrf	AMF_072.6	Forward	79505	A						187624
79641	G	80244	T	NS	CGG	R	L	ctg	rrf	AMF_072.6	Forward	79641	T						187761
79652	C	80255	A	NS	GAC	D	V	gtc	rrf	AMF_072.6	Forward	79652	A						187984
79695	A	80298	C	NS	GAT	D	T	acc	rrf	AMF_072.6	Forward	79695	A						187999
79707	A	80310	A	Syn	CAG	Q	Q	cag	rrf	AMF_072.6	Forward	79707							188239
79716	A	80319	C	NS	CAG	Q	P	ccg	rrf	AMF_072.6	Forward	79716	C						188242
80488	G	81091	T									80488							188329
80491	T	81094	C									80491							199662
80528	G	81131	A									80528							200001
81213	A	81815	.									81213							200050
81241	.	81844	A									81241							200686
81307	G	81909	.									81307							200920
82027	C	82629	T									82027							201529
82040	G	82642	A									82040							201595
82041	T	82643	C									82041							201700
83719	T	84320	.									83719							201789
83720	G	84320	.									83720							201938
83721	G	84320	.									83721							202919
83722	C	84320	.									83722							202939
83723	C	84320	.									83723							203846
83724	C	84320	.									83724							204116
83725	T	84320	.									83725							204119
83776	T	84371	C									83776							204638
84177	G	84772	T	Syn	GGG	G	G	gga	guaB	AMF_073	Reverse	84177							205125
84198	C	84793	T	Syn	GGC	G	G	ggt	guaB	AMF_073	Reverse	84198							205138
84276	C	84871	A	Syn	ACC	T	T	act	guaB	AMF_073	Reverse	84276							205174
84363	A	84958	G	Syn	GGA	G	G	ggg	guaB	AMF_073	Reverse	84363							205175
84366	T	84961	G	Syn	TCT	S	S	tcc	guaB	AMF_073	Reverse	84366							205211
84444	T	85039	C	Syn	TTT	F	F	ttc	guaB	AMF_073	Reverse	84444							205445
84453	A	85048	G	Syn	GTA	V	V	gtg	guaB	AMF_073	Reverse	84453							205451
84510	A	85105	G	Syn	AAA	K	K	aag	guaB	AMF_073	Reverse	84510							205586
84522	C	85117	T	Syn	GTC	V	V	gtt	guaB	AMF_073	Reverse	84522							205622
84528	T	85123	G	Syn	GCT	A	A	gcg	guaB	AMF_073	Reverse	84528							205765
84594	C	85189	T	Syn	TAC	Y	Y	tat	guaB	AMF_073	Reverse	84594							205795
84600	G	85195	T	Syn	GCG	A	A	gct	guaB	AMF_073	Reverse	84600							205804
84613	G	85208	A	NS	AGA	R	K	aaa	guaB	AMF_073	Reverse	84613	G	G	G				205860
84633	C	85228	T	Syn	GCC	A	A	gct	guaB	AMF_073	Reverse	84633							205879
84720	A	85315	G	Syn	GGA	G	G	ggg	guaB	AMF_073	Reverse	84720							205912
84952	T	85547	C	NS	GTT	V	A	gct	guaB	AMF_073	Reverse	84952	T	T	T				205924
84969	G	85564	A	NS	GAG	E	D	gat	guaB	AMF_073	Reverse	84969	G	G	G				205928
85404	A	85999	C									85404		A	A				205930
85411	C	86006	T									85411		C	C				206218
85415	A	86010	G									85415		A	A				206269
86238	A	86832	.	NS	CCA	Q			AMF_074	AMF_074	Reverse	86238	A	A	A				206323
88432	A	89026	C	NS	aag	K	Q	cag	tmk	AMF_078	Forward	88432	A	A	A				206423
88462	C	89056	T									88462		C					206470
88468	A	89062	G									88468		A					206641
88476	A	89070	C									88476		A					206645
88485	G	89079	A									88485		G					207548
88497	T	89091	G									88497		T					207587
88540	G	89134	A	NS	ggt	G	S	agt	AMF_079	AMF_079	Forward	88540	A	G	G				207635
88689	C	89283	T	Syn	gcc	A	A	gct	AMF_079	AMF_079	Forward	88689							207811
88806	T	89400	C	Syn	act	T	T	acc	AMF_079	AMF_079	Forward	88806							208084
88920	A	89514	G	Syn	aaa	K	K	aag	AMF_079	AMF_079	Forward	88920							208087
88977	G	89571	A	Syn	ggg	G	G	gga	AMF_079	AMF_079	Forward	88977							208192
88983	G	89577	T	NS	ttg	L	F	ttt	AMF_079	AMF_079	Forward	88983	G/T	G	G				208213
88986	T	89580	C	Syn	ggt	G	G	ggc	AMF_079	AMF_079	Forward	88986							208483
89265	G	89859	A	Syn	gtg	V	V	gta	AMF_079	AMF_079	Forward	89265							208963
89287	T	89881	G	NS	tcg	S	A	gcg	AMF_079	AMF_079	Forward	89287	G	T	T				208975
89313	C	89907	T	Syn	ttc	F	F	ttt	AMF_079	AMF_079	Forward	89313							209096
89421	G	90015	A	Syn	gcg	A	A	gca	AMF_079	AMF_079	Forward	89421							209278
89511	G	90105	A	Syn	gtg	V	V	gta	AMF_079	AMF_079	Forward	89511							209289
89517	T	90111	C	Syn	ttt	F	F	ttc	AMF_079	AMF_079	Forward	89517							209455
89535	A	90129	G	Syn	gca	A	A	gcg	AMF_079	AMF_079	Forward	89535							209749
89578	G	90172	A	NS	gcc	A	T	acc	AMF_079	AMF_079	Forward	89578	A	G	G				210393
89664	A	90258	G	Syn	caa	Q	Q	cag	AMF_079	AMF_079	Forward	89664							218654
89724	A	90318	G	Syn	cta	L	L	ctg	AMF_079	AMF_079	Forward	89724							220101
89745	A	90339	C	Syn	gca	A	A	gcc	AMF_079	AMF_079	Forward	89745							220113
89775	G	90369	A	Syn	ggg	G	G	gga	AMF_079	AMF_079	Forward	89775							222141
89785	.	90380	A	NS								89785		.	.				222576
89786	.	90382	C	NS								89786		.	.				222597
89788	A	90384	G									89788		A	A				222645
89790	C	90386	A									89790		C	C				222669
89792	.	90389	A	NS								89792		.	.				223110
89794	T	90391	C									89794		T	T				223113
89795	.	90393	C	NS								89795		.	.				223232
89805	T	90403	A									89805		T	T				223338
89809	G	90407	T									89809		G	G				223398
89813	C	90410	.	NS								89813		C	C				223477
89815	A	90411	.	NS								89815		A	A				223482
89820	A	90416	G									89820		A	A				223777
89829	.	90426	C	NS								89829		.	.				224000
89829	.	90427	G	NS								89829		.	.				224195
89833	T	90431	C									89833		T	T				224211
89835	C	90433	T									89835		C	C				224333
89839	G	90437	A									89839		G	G				224387
89841	A	90438	.	NS								89841		A	A				224791
89842	C	90439	T									89842		C	C				225831
89846	.	90444	T	NS								89846		.	.				225992
89846	.	90445	G	NS								89846		.	.				226142
89847	.	90447	T	NS								89847		.	.				226229
89848	.	90449	C	NS								89848		.	.				226244
89848	.	90450	C	NS								89848		.	.				226505
89848	.	90451	A	NS								89848		.	.				226508
89869	T	90472	C									89869		T	T				226669
89876	.	90480	C	NS								89876		.	.				226817
89876	.	90481	A	NS								89876		.	.				226871
89877	G	90482	T									89877		G	G				227161
89878	G	90483	T									89878		G	G				227645
89879	.	90485	T	NS								89879		.	.				227648
89881	T	90487	A									89881		T	T				228131
89885	.	90492	C	NS								89885		.	.				229106
89885	.	90493	T	NS								89885		.	.				229334
89885	.	90494	G	NS								89885		.	.				229366
89891	G	90500	A									89891		G	G				229548
89895	C	90504	T									89895		C	C				229553
89900	G	90509	A									89900		G	G				229562
89906	C	90515	A									89906		C	C				229617
89908	C	90517	T									89908		C	C				229619
89910	T	90519	C									89910		T	T				229623
89924	C	90532	.	NS								89924		C	C				230137
89925	C	90532	.	NS								89925		C	C				230147
89926	C	90532	.	NS								89926		C	C				230329
89927	G	90532	.	NS								89927		G	G				230387
89928	G	90532	.	NS								89928		G	G				230574
89929	C	90532	.	NS								89929		C	C				230948
89930	C	90532	.	NS								89930		C	C				230956
89931	T	90532	.	NS								89931		T	T				230963
89933	C	90533	.	NS								89933		C	C				231000
89934	C	90533	.	NS								89934		C	C				231002
89935	A	90533	.	NS								89935		A	A				231041
89936	C	90533	.	NS								89936		C	C				231056
89937	C	90533	.	NS								89937		C	C				231176
89946	T	90542	C	Syn	ACT	T	T	acc	AMF_080	AMF_080	Reverse	89946							231521
89967	A	90563	G	Syn	AGA	R	R	agg	AMF_080	AMF_080	Reverse	89967							231575
89992	C	90588	A	NS	GCA	A	E	gaa	AMF_080	AMF_080	Reverse	89992	A	C	C				231710
90018	T	90614	C	Syn	AAT	N	N	aac	AMF_080	AMF_080	Reverse	90018							232436
90027	T	90623	G	Syn	TCT	S	S	tcg	AMF_080	AMF_080	Reverse	90027							232447
90030	C	90626	T	Syn	ACC	T	T	act	AMF_080	AMF_080	Reverse	90030							232550
91699	C	92295	G	NS	ctg	L	V	gtg	AMF_083	AMF_083	Forward	91699	C	C	C				234757
91934	C	92530	T	NS	gcg	A	V	gtg	AMF_083	AMF_083	Forward	91934	T	C	C				236438
91962	A	92558	G	Syn	gaa	E	E	gag	AMF_083	AMF_083	Forward	91962							236465
92073	C	92669	T									92073		C	C				236911
92115	A	92710	.									92115		A	A				237027
92124	A	92719	G									92124		A	A				237070
92149	G	92744	A									92149		G	G				237172
92229	A	92824	C	Syn	GCA	A	A	gcc	mpp	AMF_084	Reverse	92229							237296
92928	T	93523	G	NS	ATT	I	T	acc	mpp	AMF_084	Reverse	92928	G	T	T				237299
92929	T	93524	C	NS	ATT	I	T	acc	mpp	AMF_084	Reverse	92929	G	T	T				237362
93581	A	94176	G									93581		A	A				237398
93582	T	94177	C									93582		T	T				237440
94419	T	95014	C	Syn	cat	H	H	cac	AMF_085	AMF_085	Forward	94419							237697
94568	G	95163	A	NS	gga	G	E	gaa	AMF_085	AMF_085	Forward	94568	G/A	A	A	G	A		238612
95669	C	96264	T	Syn	ccc	P	P	cct	AMF_086	AMF_086	Forward	95669							241374
95879	T	96474	C	Syn	tct	S	S	tcc	AMF_086	AMF_086	Forward	95879							241548
95882	A	96477	G	Syn	gaa	E	E	gag	AMF_086	AMF_086	Forward	95882							241650
95891	G	96486	A	Syn	ctg	L	L	cta	AMF_086	AMF_086	Forward	95891							241653
95909	G	96504	A	Syn	gtg	V	V	gta	AMF_086	AMF_086	Forward	95909							241662
95924	A	96519	G	Syn	gaa	E	E	gag	AMF_086	AMF_086	Forward	95924							241740
96281	C	96876	A	Syn	gcc	A	A	gca	AMF_086	AMF_086	Forward	96281							241922
96287	C	96882	A	Syn	ctc	L	L	cta	AMF_086	AMF_086	Forward	96287							242124
96320	T	96915	C	Syn	act	T	T	acc	AMF_086	AMF_086	Forward	96320							242352
96323	A	96918	G	Syn	gaa	E	E	gag	AMF_086	AMF_086	Forward	96323							242361
96401	A	96996	G	Syn	aaa	K	K	aag	AMF_086	AMF_086	Forward	96401							242512
96732	A	97327	G	Syn	AGA	R	R	agg	ribA	AMF_087	Reverse	96732							242652
96739	G	97334	A	NS	AGC	S	N	aac	ribA	AMF_087	Reverse	96739	G						242706
97755	C	98350	A	NS	GCG	A	L	ctc	msp1B-2	AMF_089	Reverse	97755	C/A	C	C				242787
97767	C	98362	A	NS	CCA	P	L	ttg	msp1B-2	AMF_089	Reverse	97767	C	C	C				242789
97801	.	98397	T	NS	ACC	T	A	gct	msp1B-2	AMF_089	Reverse	97801	C						243051
97802	.	98399	C	NS	ACC	T	A	gct	msp1B-2	AMF_089	Reverse	97802	.						243288
97802	.	98400	T	NS	ACC	T	E	gaa	msp1B-2	AMF_089	Reverse	97802	.						243297
97802	.	98401	T	NS	ACC	T	E	gaa	msp1B-2	AMF_089	Reverse	97802	.						243309
97802	.	98402	C	NS	ACC	T	E	gaa	msp1B-2	AMF_089	Reverse	97802	.						243315
97802	.	98403	T	NS	ACC	T	Q	caa	msp1B-2	AMF_089	Reverse	97802	.						243318
97802	.	98404	T	NS	ACC	T	Q	caa	msp1B-2	AMF_089	Reverse	97802	.						243324
97804	.	98407	A		ACC	T	L	cta	msp1B-2	AMF_089	Reverse	97804	.						243330
97805	.	98409	T	NS	CAC	H	G	gga	msp1B-2	AMF_089	Reverse	97805	.						243333
97805	.	98410	C	NS	CAC	H	G	gga	msp1B-2	AMF_089	Reverse	97805	.						243339
97805	.	98411	C	NS	CAC	H	G	gga	msp1B-2	AMF_089	Reverse	97805	.						243342
97805	.	98412	C	NS	CAC	H	Q	cag	msp1B-2	AMF_089	Reverse	97805	.						243390
97817	A	98424	G	NS	TTA	L	F	ttc	msp1B-2	AMF_089	Reverse	97817	A	A					243396
97821	A	98428	C	NS	AAA	K	R	aga	msp1B-2	AMF_089	Reverse	97821	A	A					243420
97842	G	98449	T	NS	GGG	G	K	aag	msp1B-2	AMF_089	Reverse	97842	G	G					243759
97843	G	98450	T	NS	GGG	G	K	aag	msp1B-2	AMF_089	Reverse	97843	G	G					243864
97859	T	98466	G	Syn	ACT	T	T	acc	msp1B-2	AMF_089	Reverse	97859	T						243870
97886	G	98493	T	NS	GAG	E	K	aaa	msp1B-2	AMF_089	Reverse	97886	G	G					243922
97888	G	98495	T	NS	GAG	E	K	aaa	msp1B-2	AMF_089	Reverse	97888	G	G					243960
98799	C	99484	A	NS	GCG	A	V	gtg	msp1B-2	AMF_089	Reverse	98799	C	C					243972
98926	G	99611	T	NS	GCC	A	T	acc	msp1B-2	AMF_089	Reverse	98926		G					244453
98946	G	99631	T	NS	AGA	R	K	aaa	msp1B-2	AMF_089	Reverse	98946		G					244619
99047	T	99732	T	NS	AAT	N	E	gaa	msp1B-2	AMF_089	Reverse	99047		T					244769
99049	A	99734	C	NS	AAT	N	E	gaa	msp1B-2	AMF_089	Reverse	99049		A					244931
99053	C	99738	A	Syn	GCC	A	A	gct	msp1B-2	AMF_089	Reverse	99053		C					245036
99056	T	99741	C	NS	GAT	D	K	aag	msp1B-2	AMF_089	Reverse	99056		T					245045
99058	G	99743	T	NS	GAT	D	K	aag	msp1B-2	AMF_089	Reverse	99058		G					245051
99060	A	99745	C	NS	CAC	H	S	agc	msp1B-2	AMF_089	Reverse	99060		A					245105
99061	C	99746	T	NS	CAC	H	S	agc	msp1B-2	AMF_089	Reverse	99061		C					245123
99079	G	99764	T	NS	GAT	D	N	aat	msp1B-2	AMF_089	Reverse	99079		G					245153
99092	G	99777	T	Syn	AAG	K	K	aaa	msp1B-2	AMF_089	Reverse	99092							245158
99101	A	99786	G	NS	GAA	E	D	gac	msp1B-2	AMF_089	Reverse	99101		A					245306
99122	A	99807	C	Syn	AAA	K	K	aag	msp1B-2	AMF_089	Reverse	99122							245473
99136	A	99821	C	NS	AAG	K	E	gag	msp1B-2	AMF_089	Reverse	99136		A					245487
99137	C	99822	A	Syn	AAC	N	N	aat	msp1B-2	AMF_089	Reverse	99137							245990
99148	A	99833	C	NS	AGT	S	G	ggt	msp1B-2	AMF_089	Reverse	99148		A					246053
99237	G	99922	T	NS	AGT	S	D	gat	msp1B-2	AMF_089	Reverse	99237		G					247954
99238	A	99923	C	NS	AGT	S	D	gat	msp1B-2	AMF_089	Reverse	99238		A					254969
99243	A	99928	G	NS	GAC	D	A	gcc	msp1B-2	AMF_089	Reverse	99243		A					255335
99245	A	99930	G	NS	GCA	A	D	gac	msp1B-2	AMF_089	Reverse	99245		A					258093
99246	C	99931	T	NS	GCA	A	D	gac	msp1B-2	AMF_089	Reverse	99246		C					258101
99448	.	100134	G	NS	ATT	I	S	agc	msp1B-2	AMF_089	Reverse	99448		.					258106
99448	.	100135	C	NS	ATT	I	S	agc	msp1B-2	AMF_089	Reverse	99448		.					259003
99448	.	100136	T	NS	ATT	I	S	agc	msp1B-2	AMF_089	Reverse	99448		.					259006
99448	.	100137	C	NS	ATT	I	Q	cag	msp1B-2	AMF_089	Reverse	99448		.					259018
99448	.	100138	T	NS	ATT	I	Q	cag	msp1B-2	AMF_089	Reverse	99448		.					259027
99448	.	100139	G	NS	ATT	I	Q	cag	msp1B-2	AMF_089	Reverse	99448		.					259036
99448	.	100140	G	NS	ATT	I	D	gac	msp1B-2	AMF_089	Reverse	99448		.					259048
99448	.	100141	T	NS	ATT	I	D	gac	msp1B-2	AMF_089	Reverse	99448		.					259051
99448	.	100142	C	NS	ATT	I	D	gac	msp1B-2	AMF_089	Reverse	99448		.					259054
99448	.	100143	A	NS	ATT	I	L	ctt	msp1B-2	AMF_089	Reverse	99448		.					259076
99449	.	100145	G	NS	GAT	D	L	ctt	msp1B-2	AMF_089	Reverse	99449		.					259078
99449	.	100146	G	Syn	GAT	D	D	gac	msp1B-2	AMF_089	Reverse	99449		.					259081
99454	C	100151	T	NS	CAG	Q	K	aag	msp1B-2	AMF_089	Reverse	99454		C					259096
99455	T	100152	G	Syn	CCT	P	P	ccc	msp1B-2	AMF_089	Reverse	99455		T					259098
99460	A	100157	C	NS	ACA	T	A	gca	msp1B-2	AMF_089	Reverse	99460		A					259108
99463	T	100160	C	NS	TAT	Y	D	gat	msp1B-2	AMF_089	Reverse	99463		T					259111
99465	G	100162	G		GGA	G	S	tca	msp1B-2	AMF_089	Reverse	99465		G					259116
99466	G	100163	A		GGA	G	S	tca	msp1B-2	AMF_089	Reverse	99466		G					259129
99469	G	100166	T	NS	GGC	G	S	agc	msp1B-2	AMF_089	Reverse	99469		G					259162
99472	.	100170	G	NS	AAG	K	L	ctc	msp1B-2	AMF_089	Reverse	99472							259222
99475	T	100173	T	NS	TCT	S	K	aaa	msp1B-2	AMF_089	Reverse	99475		T					259231
99476	.	100175	T	NS	GGA	G	K	aaa	msp1B-2	AMF_089	Reverse	99476		.					259237
99476	.	100176	A	Syn	GGA	G	G	ggt	msp1B-2	AMF_089	Reverse	99476		.					259330
99479	C	100179	A	NS	AGC	S	R	cgt	msp1B-2	AMF_089	Reverse	99479		C					259395
99481	A	100181	G	NS	AGC	S	R	cgt	msp1B-2	AMF_089	Reverse	99481		A					259396
99482		100183	G	NS	CGT	R	A	gct	msp1B-2	AMF_089	Reverse	99482							259414
99485	A	100185	.	NS					msp1B-2	AMF_089	Reverse	99485		A					259495
99487	T	100187	C	NS	TTT	F	V	gtc	msp1B-2	AMF_089	Reverse	99487		T					259498
99501	G	100201	T	NS	AGT	S	N	aat	msp1B-2	AMF_089	Reverse	99501		G					259507
99601	C	100301	T	NS	CAG	Q	K	aag	msp1B-2	AMF_089	Reverse	99601		C					259546
99626	A	100326	G	NS	CAA	Q	H	cac	msp1B-2	AMF_089	Reverse	99626		A					265532
99637	A	100337	C	NS	ATC	I	V	gtc	msp1B-2	AMF_089	Reverse	99637		A					265535
99658	A	100358	C	NS	ACT	T	A	gct	msp1B-2	AMF_089	Reverse	99658		A					265568
99659	T	100359	G	Syn	GGT	G	G	ggc	msp1B-2	AMF_089	Reverse	99659							265625
99664	G	100364	T	NS	GAA	E	K	aaa	msp1B-2	AMF_089	Reverse	99664		G					265734
99667	G	100367	T	NS	GTA	V	I	ata	msp1B-2	AMF_089	Reverse	99667		G					265735
99671	A	100371	G	NS	GCA	A	D	gac	msp1B-2	AMF_089	Reverse	99671		A					265738
99672	C	100372	T	NS	GCA	A	D	gac	msp1B-2	AMF_089	Reverse	99672		C					265752
99680	A	100380	C	Syn	CGA	R	R	cgg	msp1B-2	AMF_089	Reverse	99680							265760
99684	C	100384	T	NS	GCG	A	Q	cag	msp1B-2	AMF_089	Reverse	99684	C	T					265835
99685	G	100385	G	NS	GCG	A	Q	cag	msp1B-2	AMF_089	Reverse	99685	G	G					265841
99772	G	100472	T	NS	GCA	A	T	aca	msp1B-2	AMF_089	Reverse	99772		G					265855
99852	C	100552	T									99852		C					266050
100223	G	100923	A	NS	GGG	G	Q	cag	msp1B pg2	AMF_090	Reverse	100223	G/A						266287
100224	G	100924	C	NS	GGG	G	Q	cag	msp1B pg2	AMF_090	Reverse	100224	G/C						266293
100233	C	100933	A	NS	CGT	R	S	agt	msp1B pg2	AMF_090	Reverse	100233	C/A						266302
100236	G	100936	A	NS	GAG	E	K	aag	msp1B pg2	AMF_090	Reverse	100236	G/A						266308
100250	C	100950	A	NS	GCA	A	E	gaa	msp1B pg2	AMF_090	Reverse	100250	C/A						266347
100259	G	100959	A	NS	CGA	R	Q	caa	msp1B pg2	AMF_090	Reverse	100259	G/A						266489
100274	T	100974	G	NS	GTA	V	A	gca	msp1B pg2	AMF_090	Reverse	100274	G		T				266859
100286	A	100986	G	NS	GAA	E	A	gca	msp1B pg2	AMF_090	Reverse	100286	A/G						266964
100443	C	101143	A	NS	CAG	Q	K	aag	msp1B pg2	AMF_090	Reverse	100443	A					C	267306
100458	G	101158	A	NS	GTC	V	I	atc	msp1B pg2	AMF_090	Reverse	100458	A	A	A			G	267387
100488	A	101188	C	NS	ACA	T	A	gca	msp1B pg2	AMF_090	Reverse	100488	C					A	267492
100503	A	101203	C	NS	ATC	I	V	gtc	msp1B pg2	AMF_090	Reverse	100503	C/*					A	267495
100538	G	101238	A	NS	GGC	G	D	gac	msp1B pg2	AMF_090	Reverse	100538	A					G	267507
100859	C	101559	A	NS	CCA	P	Q	caa	msp1B pg2	AMF_090	Reverse	100859	A	C	A				267513
100946	G	101646	A	NS	GGG	G	K	aag	msp1B pg2	AMF_090	Reverse	100946	A	G	G				267555
100947	G	101647	T	NS	GGG	G	K	aag	msp1B pg2	AMF_090	Reverse	100947	T	G	G				267584
100970	A	101670	G	NS	GAG	E	G	ggg	msp1B pg2	AMF_090	Reverse	100970	G	A	A				267630
101142	A	101842	G	NS	ACC	T	A	gcc	msp1B pg2	AMF_090	Reverse	101142	G	A	A				267720
101198	A	101898	G	NS	TAT	Y	C	tgt	msp1B pg2	AMF_090	Reverse	101198	G	A	A				267724
101326	C	102026	T	NS	CAT	H	Y	tat	mfd	AMF_091	Reverse	101326	T	C					267749
101327	G	102027	A	Syn	GCG	A	A	gca	mfd	AMF_091	Reverse	101327							267775
101372	A	102072	G	Syn	CAA	Q	Q	cag	mfd	AMF_091	Reverse	101372							267781
102979	C	103679	T	Syn	CTG	L	L	ttg	mfd	AMF_091	Reverse	102979							267805
102989	C	103689	T	Syn	ACC	T	T	act	mfd	AMF_091	Reverse	102989							267806
103013	G	103713	A	Syn	TTG	L	L	tta	mfd	AMF_091	Reverse	103013							267811
103798	C	104498	T	Syn	CTG	L	L	ttg	mfd	AMF_091	Reverse	103798							267819
103943	T	104643	C	Syn	GTT	V	V	gtc	mfd	AMF_091	Reverse	103943							268130
103995	G	104695	A	NS	TGT	C	Y	tat	mfd	AMF_091	Reverse	103995	G						268132
104170	T	104870	G	Syn	TTG	L	L	ctg	mfd	AMF_091	Reverse	104170							268143
104174	T	104874	C	Syn	GAT	D	D	gac	mfd	AMF_091	Reverse	104174							268149
104197	A	104897	C	NS	ACC	T	A	gcc	mfd	AMF_091	Reverse	104197	A						268360
104210	T	104910	C	Syn	TCT	S	S	tcc	mfd	AMF_091	Reverse	104210							269101
104282	T	104982	C	Syn	TCT	S	S	tcc	mfd	AMF_091	Reverse	104282							269154
104287	A	104987	G	NS	ATT	I	V	gtt	mfd	AMF_091	Reverse	104287	A						269170
104450	C	105150	T	Syn	TTC	F	F	ttt	mfd	AMF_091	Reverse	104450							269176
104456	C	105156	T	Syn	TTC	F	F	ttt	mfd	AMF_091	Reverse	104456							269177
104461	C	105161	T	NS	CCG	P	S	tcg	mfd	AMF_091	Reverse	104461	C						269395
104462	A	105162	C	Syn	ACA	T	T	acg	mfd	AMF_091	Reverse	104462							269396
104565	C	105265	T	NS	GCG	A	V	gtg	mfd	AMF_091	Reverse	104565	C						270052
105047	C	105747	T	Syn	tcc	S	S	tct	rnhA	AMF_092	Forward	105047							270064
108338	G	109038	A						pyrH	AMF_094	Forward	108338	G						270400
108365	T	109065	A						pyrH	AMF_094	Forward	108365	T						270406
108373	.	109074	C	NS					pyrH	AMF_094	Forward	108373	T						270412
108374	G	109075	C						pyrH	AMF_094	Forward	108374	G						270472
108482	C	109183	T	Syn	ttc	F	F	ttt	pyrH	AMF_094	Forward	108482							270499
108932	C	109633	T	Syn	tcc	S	S	tct	pyrH	AMF_094	Forward	108932							270505
110242	C	110943	T	Syn	gtc	V	V	gtt	uppS	AMF_096	Forward	110242							270508
110585	C	111286	T	Syn	cgc	R	R	cgt	cdsA	AMF_097	Forward	110585							270511
110726	G	111427	A	Syn	gcg	A	A	gca	cdsA	AMF_097	Forward	110726							271345
111444	T	112323	G	NS	TTC	F	S	tcc	msp1B pg3	AMF_098	Reverse	111444	G		T				271446
111449	G	112328	A	NS	ATG	M	I	ata	msp1B pg3	AMF_098	Reverse	111449	A		G				271659
111484	G	112363	A	NS	GCT	A	T	act	msp1B pg3	AMF_098	Reverse	111484	A		G				271661
111519	A	112398	C	NS	CAA	Q	P	cca	msp1B pg3	AMF_098	Reverse	111519	C		A				271846
111553		112433	T	NS	ACC	T	A	gct	msp1B pg3	AMF_098	Reverse	111553							271878
111554		112435	C	NS	ACC	T	A	gct	msp1B pg3	AMF_098	Reverse	111554							271942
111554		112436	A	NS	ACC	T	E	gaa	msp1B pg3	AMF_098	Reverse	111554							271951
111554		112437	A	NS	ACC	T	E	gaa	msp1B pg3	AMF_098	Reverse	111554							272010
111554		112438	G	NS	ACC	T	E	gaa	msp1B pg3	AMF_098	Reverse	111554							272154
111554		112439	A	NS	ACC	T	Q	caa	msp1B pg3	AMF_098	Reverse	111554							272301
111554		112440	A	NS	ACC	T	Q	caa	msp1B pg3	AMF_098	Reverse	111554							272373
111556		112443	T		ACC	T	L	cta	msp1B pg3	AMF_098	Reverse	111556							272379
111557		112445	A	NS	CAC	H	G	gga	msp1B pg3	AMF_098	Reverse	111557							272382
111557		112446	G	NS	CAC	H	G	gga	msp1B pg3	AMF_098	Reverse	111557							272550
111557		112447	G	NS	CAC	H	G	gga	msp1B pg3	AMF_098	Reverse	111557							272556
111557		112448	G	NS	CAC	H	Q	cag	msp1B pg3	AMF_098	Reverse	111557							272571
111702	C	112593	G	NS	ACT	T	S	agt	msp1B pg3	AMF_098	Reverse	111702			C				272574
111717	C	112608	A	NS	GCA	A	E	gaa	msp1B pg3	AMF_098	Reverse	111717			C				272652
111929	G	112820	A	Syn	AGG	R	R	aga	msp1B pg3	AMF_098	Reverse	111929							272703
112079	C	112970	T	Syn	GTC	V	V	gtt	msp1B pg3	AMF_098	Reverse	112079							272910
112131	G	113022	A	NS	GGG	G	Q	cag	msp1B pg3	AMF_098	Reverse	112131			G				273042
112132	G	113023	C	NS	GGG	G	Q	cag	msp1B pg3	AMF_098	Reverse	112132			G				273049
112141	C	113032	A	NS	CGT	R	S	agt	msp1B pg3	AMF_098	Reverse	112141			C				273069
112144	G	113035	A	NS	GAG	E	K	aag	msp1B pg3	AMF_098	Reverse	112144			G				273081
112158	C	113049	A	NS	GCA	A	E	gaa	msp1B pg3	AMF_098	Reverse	112158			C				277069
112167	G	113058	A	NS	CGA	R	Q	caa	msp1B pg3	AMF_098	Reverse	112167			G				277087
112241	G	113132	A	Syn	GCG	A	A	gca	msp1B pg3	AMF_098	Reverse	112241							278484
112254	A	113145	C	NS	GAT	D	A	gct	msp1B pg3	AMF_098	Reverse	112254	A						279945
112257	G	113147	.	NS					msp1B pg3	AMF_098	Reverse	112257	G						279948
112258	A	113148	T	NS	ACA	T	I	ata	msp1B pg3	AMF_098	Reverse	112258	A						279951
112261	T	113150	.	NS					msp1B pg3	AMF_098	Reverse	112261	T						280069
112264		113154	A	NS	TGG	W	D	gat	msp1B pg3	AMF_098	Reverse	112264							280119
112265		113156	T	NS	AAG	K	N	aat	msp1B pg3	AMF_098	Reverse	112265							280176
112271		113163	C		ATA	I	S	tca	msp1B pg3	AMF_098	Reverse	112271							280182
112272		113165	G	NS	ATA	I	K	aag	msp1B pg3	AMF_098	Reverse	112272							280464
112272		113166	A	NS	ATA	I	K	aag	msp1B pg3	AMF_098	Reverse	112272							280467
112275	G	113169	T	NS	GGC	G	F	ttc	msp1B pg3	AMF_098	Reverse	112275	G						280479
112276	G	113170	T	NS	GGC	G	F	ttc	msp1B pg3	AMF_098	Reverse	112276	G						280482
112277	T	113171	A	NS	ACT	T	A	gca	msp1B pg3	AMF_098	Reverse	112277	T						280524
112279	A	113173	G	NS	ACT	T	A	gca	msp1B pg3	AMF_098	Reverse	112279	A						280527
112282	A	113176	G	NS	AAT	N	D	gat	msp1B pg3	AMF_098	Reverse	112282	A						280554
112283		113178	G	NS	GTC	V	G	ggc	msp1B pg3	AMF_098	Reverse	112283							280560
112283		113179	G	NS	GTC	V	G	ggc	msp1B pg3	AMF_098	Reverse	112283							281715
112285	G	113181	T	NS	GTC	V	I	att	msp1B pg3	AMF_098	Reverse	112285	G						281727
112286		113183	T	Syn	TCA	S	S	tct	msp1B pg3	AMF_098	Reverse	112286							281741
112306	A	113203	C	NS	ATT	I	V	gtt	msp1B pg3	AMF_098	Reverse	112306			A				281767
112313		113211	T	Syn	TTC	F	F	ttc	msp1B pg3	AMF_098	Reverse	112313							281769
112313		113212	T	Syn	TTC	F	F	ttc	msp1B pg3	AMF_098	Reverse	112313							283227
112313		113213	A	NS	TTC	F	A	gca	msp1B pg3	AMF_098	Reverse	112313							283413
112313		113214	C	NS	TTC	F	A	gca	msp1B pg3	AMF_098	Reverse	112313							283791
112313		113215	G	NS	TTC	F	A	gca	msp1B pg3	AMF_098	Reverse	112313							283810
112313		113216	T	NS	TTC	F	D	gat	msp1B pg3	AMF_098	Reverse	112313							283819
112313		113217	A	NS	TTC	F	D	gat	msp1B pg3	AMF_098	Reverse	112313							283822
112313		113218	G	NS	TTC	F	D	gat	msp1B pg3	AMF_098	Reverse	112313							287968
112313		113219	C	NS	TTC	F	G	ggc	msp1B pg3	AMF_098	Reverse	112313							288338
112313		113220	G	NS	TTC	F	G	ggc	msp1B pg3	AMF_098	Reverse	112313							288339
112313		113221	G	NS	TTC	F	G	ggc	msp1B pg3	AMF_098	Reverse	112313							288349
112313		113222	T	Syn	TTC	F	F	ttt	msp1B pg3	AMF_098	Reverse	112313							288350
112339	A	113248	G	NS	ACT	T	A	gct	msp1B pg3	AMF_098	Reverse	112339			A				288363
112357	G	113266	A	NS	GCT	A	T	act	msp1B pg3	AMF_098	Reverse	112357			G				289656
112368	G	113277	G	NS	GGC	G	A	gcc	msp1B pg3	AMF_098	Reverse	112368			G				289842
112414	G	113323	T	NS	GTC	V	I	atc	msp1B pg3	AMF_098	Reverse	112414			G				289901
112428	G	113337	T	NS	GGC	G	D	gac	msp1B pg3	AMF_098	Reverse	112428			G				290225
113543	C	114452	A	NS	GCG	A	E	gag	AMF_099	AMF_099	Reverse	113543			C				290238
113581	G	114490	T	Syn	CTG	L	L	ctt	AMF_099	AMF_099	Reverse	113581							290262
113597	A	114506	G	NS	GAC	D	G	ggc	AMF_099	AMF_099	Reverse	113597			A				290451
113603	A	114512	C	NS	TAT	Y	C	tgt	AMF_099	AMF_099	Reverse	113603			A				290473
113609	A	114518	C	NS	GAT	D	G	ggt	AMF_099	AMF_099	Reverse	113609			A				290478
113640	A	114549	G	NS	ACA	T	A	gca	AMF_099	AMF_099	Reverse	113640			A				290532
113657	G	114566	A	NS	CGG	R	Q	cag	AMF_099	AMF_099	Reverse	113657			G				290543
113729	G	114638	A	NS	TGC	C	Y	tac	AMF_099	AMF_099	Reverse	113729			G				291043
113733	A	114642	G	NS	ACT	T	A	gct	AMF_099	AMF_099	Reverse	113733			A				291589
113746	T	114655	C	Syn	GCT	A	A	gcc	AMF_099	AMF_099	Reverse	113746							291590
113754	A	114663	G	NS	AGT	S	G	ggt	AMF_099	AMF_099	Reverse	113754			A				291902
113759	G	114668	A	NS	CGG	R	Q	cag	AMF_099	AMF_099	Reverse	113759			G				292643
113762	T	114670	.	NS					AMF_099	AMF_099	Reverse	113762			T				294423
113763	G	114671	C	NS	GAG	E	S	tcg	AMF_099	AMF_099	Reverse	113763			G				294465
113765	G	114673	G	NS	GGT	G	S	agc	AMF_099	AMF_099	Reverse	113765			G				294644
113767	T	114676	G	NS	CTA	L	P	ccg	AMF_099	AMF_099	Reverse	113767			T				295060
113768	T	114677	C	NS	CTA	L	P	ccg	AMF_099	AMF_099	Reverse	113768			T				295468
113773	T	114682	C	Syn	GGT	G	G	ggc	AMF_099	AMF_099	Reverse	113773							295469
113776	C	114685	T	NS	AAC	N	G	ggt	AMF_099	AMF_099	Reverse	113776			C				295498
113777	A	114686	G	NS	AAC	N	G	ggt	AMF_099	AMF_099	Reverse	113777			A				295499
113778	A	114687	G	NS	AAC	N	G	ggt	AMF_099	AMF_099	Reverse	113778			A				296199
113779	G	114688	A	NS	CGG	R	P	cca	AMF_099	AMF_099	Reverse	113779			G				296235
113780	G	114689	C	NS	CGG	R	P	cca	AMF_099	AMF_099	Reverse	113780			G				296250
113785	C	114694	A	Syn	TAC	Y	Y	tat	AMF_099	AMF_099	Reverse	113785							296277
113791	A	114700	A	Syn	CGA	R	R	cgt	AMF_099	AMF_099	Reverse	113791			A				296285
113802	A	114711	G	NS	ACA	T	A	gca	AMF_099	AMF_099	Reverse	113802			A				296307
113806	C	114715	T	NS	GGC	G	S	agt	AMF_099	AMF_099	Reverse	113806			C				296313
113808	G	114717	A	NS	GGC	G	S	agt	AMF_099	AMF_099	Reverse	113808			G				296328
113814	T	114723	G	NS	TCG	S	A	gcg	AMF_099	AMF_099	Reverse	113814			T				296349
113815	T	114724	C	Syn	AGT	S	S	agc	AMF_099	AMF_099	Reverse	113815							296355
113829	G	114738	A	NS	GGT	G	S	agt	AMF_099	AMF_099	Reverse	113829			G				296364
113830	T	114739	C	NS	TTT	F	S	tcc	AMF_099	AMF_099	Reverse	113830			T				296374
113831	T	114740	C	NS	TTT	F	S	tcc	AMF_099	AMF_099	Reverse	113831			T				296376
113835	A	114744	G	NS	AGT	S	R	cgt	AMF_099	AMF_099	Reverse	113835			A				296382
113840	A	114749	G	NS	GAT	D	A	gct	AMF_099	AMF_099	Reverse	113840			A				296385
113844	A	114753	G	NS	AAT	N	D	gat	AMF_099	AMF_099	Reverse	113844			A				296400
113846	A	114755	G	NS	CAC	H	R	cgc	AMF_099	AMF_099	Reverse	113846			A				296571
113854	G	114763	A	Syn	CAG	Q	Q	caa	AMF_099	AMF_099	Reverse	113854							296574
113865	T	114774	C	NS	TAT	Y	H	cat	AMF_099	AMF_099	Reverse	113865			T				296589
113877	C	114786	G	NS	CTT	L	V	gtt	AMF_099	AMF_099	Reverse	113877			C				296595
113880	T	114789	C	Syn	TTG	L	L	ctg	AMF_099	AMF_099	Reverse	113880							296604
113883	G	114792	A	NS	GCA	A	S	tca	AMF_099	AMF_099	Reverse	113883			G				296607
113888	A	114797	G	NS	GAT	D	G	ggt	AMF_099	AMF_099	Reverse	113888			A				296610
113897	A	114806	G	NS	GAT	D	S	agt	AMF_099	AMF_099	Reverse	113897			A				296613
113898	G	114807	A	NS	GAT	D	S	agt	AMF_099	AMF_099	Reverse	113898			G				296617
113899	T	114808	C	Syn	GGT	G	G	ggc	AMF_099	AMF_099	Reverse	113899							296625
114120	C	115050	A	NS	CCA	P	T	aca	AMF_099	AMF_099	Reverse	114120			C				296632
114123	C	115053	T	NS	CAT	H	Y	tat	AMF_099	AMF_099	Reverse	114123			C				296633
114126	G	115056	C	NS	GCA	A	P	cca	AMF_099	AMF_099	Reverse	114126			G				296794
114128	T	115058	C	NS	GTA	V	A	gca	AMF_099	AMF_099	Reverse	114128			T				296797
114135	G	115065	A	NS	GAC	D	N	aac	AMF_099	AMF_099	Reverse	114135			G				296799
114140	A	115070	G	NS	AAT	N	S	agt	AMF_099	AMF_099	Reverse	114140			A				296805
114143	G	115073	A	NS	CGT	R	H	cat	AMF_099	AMF_099	Reverse	114143			G				296807
114159	C	115089	T	NS	CAC	H	Y	tac	AMF_099	AMF_099	Reverse	114159			C				296813
114162	A	115092	G	NS	ACA	T	A	gca	AMF_099	AMF_099	Reverse	114162			A				296816
114165	T	115095	G	NS	TCA	S	P	cca	AMF_099	AMF_099	Reverse	114165			T				296835
114168	C	115099	G	NS	GGC	G	A	gcg	AMF_099	AMF_099	Reverse	114168			C				296977
114168		115100	C	NS	GGC	G	A	gcg	AMF_099	AMF_099	Reverse	114168							296986
114177	C	115108	.	NS					AMF_099	AMF_099	Reverse	114177			C				297000
114178	G	115108	.	NS					AMF_099	AMF_099	Reverse	114178			G				297002
114179	G	115108	.	NS					AMF_099	AMF_099	Reverse	114179			G				297013
114180	C	115108	.	NS					AMF_099	AMF_099	Reverse	114180			C				297034
114182	C	115109	.	NS					AMF_099	AMF_099	Reverse	114182			C				297043
114187	C	115114	T	NS	AAC	N	S	agt	AMF_099	AMF_099	Reverse	114187			C				297046
114188	A	115115	G	NS	AAC	N	S	agt	AMF_099	AMF_099	Reverse	114188			A				297047
114192	A	115119	G	NS	ACG	T	A	gcg	AMF_099	AMF_099	Reverse	114192			A				297067
114207	T	115134	C	Syn	TTA	L	L	cta	AMF_099	AMF_099	Reverse	114207							298916
114209	A	115136	C	NS	CAG	Q	P	ccg	AMF_099	AMF_099	Reverse	114209			A				299040
114213	A	115140	G	NS	ACC	T	A	gcc	AMF_099	AMF_099	Reverse	114213			A				299131
114214	T	115141	C	Syn	CCT	P	P	ccc	AMF_099	AMF_099	Reverse	114214							299171
114217	C	115144	T	Syn	AAC	N	N	aat	AMF_099	AMF_099	Reverse	114217							299174
114224	T	115151	C	NS	GTA	V	A	gca	AMF_099	AMF_099	Reverse	114224			T				299352
114231	A	115158	G	NS	ACT	T	A	gct	AMF_099	AMF_099	Reverse	114231			A				299385
114232	A	115159	C	NS	GAA	E	G	ggc	AMF_099	AMF_099	Reverse	114232			A				299408
114233	A	115160	G	NS	GAA	E	G	ggc	AMF_099	AMF_099	Reverse	114233			A				299410
114444	G	115371	A	NS	GCA	A	T	aca	AMF_099	AMF_099	Reverse	114444			G				299418
114447	C	115374	T	NS	CAT	H	Y	tat	AMF_099	AMF_099	Reverse	114447			C				299419
114467	A	115394	C	NS	CAG	Q	A	gcg	AMF_099	AMF_099	Reverse	114467			A				299421
114468	C	115395	G	NS	CAG	Q	A	gcg	AMF_099	AMF_099	Reverse	114468			C				299431
114479	T	115406	C	NS	GTA	V	A	gca	AMF_099	AMF_099	Reverse	114479			T				299435
114481	C	115408	T	Syn	GCC	A	A	gct	AMF_099	AMF_099	Reverse	114481							299450
114493	G	115420	A	NS	GTG	V	A	gca	AMF_099	AMF_099	Reverse	114493			G				300149
114494	T	115421	C	NS	GTG	V	A	gca	AMF_099	AMF_099	Reverse	114494			T				300160
114497	C	115424	T	NS	TCG	S	L	ttg	AMF_099	AMF_099	Reverse	114497			C				300296
114502	A	115429	G	NS	CTA	L	P	ccg	AMF_099	AMF_099	Reverse	114502			A				300367
114503	T	115430	C	NS	CTA	L	P	ccg	AMF_099	AMF_099	Reverse	114503			T				300392
114513	T	115440	C	NS	TCC	S	P	ccc	AMF_099	AMF_099	Reverse	114513			T				300561
114515	C	115442	T	NS	ACC	T	V	gtc	AMF_099	AMF_099	Reverse	114515			C				300610
114516	A	115443	G	NS	ACC	T	V	gtc	AMF_099	AMF_099	Reverse	114516			A				300613
114520	T	115446	.	NS					AMF_099	AMF_099	Reverse	114520			T				300682
114522	A	115448	C	NS	AAA	K	S	tca	AMF_099	AMF_099	Reverse	114522			A				300713
114523	C	115449	T	NS	CGC	R	S	tca	AMF_099	AMF_099	Reverse	114523			C				300718
114526	T	115451	.	NS					AMF_099	AMF_099	Reverse	114526			T				300844
114527	A	115452	C	NS	GAA	E	A	gcg	AMF_099	AMF_099	Reverse	114527			A				301075
114529	T	115454	A	NS	ACT	T	Q	cag	AMF_099	AMF_099	Reverse	114529			T				301149
114531	T	115455	.	NS					AMF_099	AMF_099	Reverse	114531			T				301193
114534	C	115457	.	NS					AMF_099	AMF_099	Reverse	114534			C				301212
114535	C	115458	A	NS	TCC	S	T	act	AMF_099	AMF_099	Reverse	114535			C				302002
114538	T	115461	C	NS	CCT	P	V	gtc	AMF_099	AMF_099	Reverse	114538			T				302062
114541	T	115463	.	NS					AMF_099	AMF_099	Reverse	114541			T				302113
114542	A	115463	.	NS					AMF_099	AMF_099	Reverse	114542			A				302164
114543	A	115463	.	NS					AMF_099	AMF_099	Reverse	114543			A				302170
114548	G	115467	.	NS					AMF_099	AMF_099	Reverse	114548			G				302192
114551	G	115469	.	NS					AMF_099	AMF_099	Reverse	114551			G				302413
114552	G	115470	A	NS	GCG	A	S	agt	AMF_099	AMF_099	Reverse	114552			G				302470
114555	C	115473	G	NS	CAG	Q	E	gag	AMF_099	AMF_099	Reverse	114555			C				302476
114557	G	115474	.	NS					AMF_099	AMF_099	Reverse	114557			G				302512
114558	T	115474	.	NS					AMF_099	AMF_099	Reverse	114558			T				302945
114561	T	115476	.	NS					AMF_099	AMF_099	Reverse	114561			T				302962
114562	A	115476	.	NS					AMF_099	AMF_099	Reverse	114562			A				303073
114563	T	115476	.	NS					AMF_099	AMF_099	Reverse	114563			T				303112
114565	T	115477	.	NS					AMF_099	AMF_099	Reverse	114565			T				303244
114568	C	115480	T	NS	AGC	S	G	ggt	AMF_099	AMF_099	Reverse	114568			C				303287
114570	T	115481	.	NS					AMF_099	AMF_099	Reverse	114570			T				303423
114572	G	115482	.	NS					AMF_099	AMF_099	Reverse	114572			G				303822
114573	A	115482	.	NS					AMF_099	AMF_099	Reverse	114573			A				303836
114579	T	115487	.	NS					AMF_099	AMF_099	Reverse	114579			T				303856
114581	C	115488	.	NS					AMF_099	AMF_099	Reverse	114581			C				303865
114582	C	115488	.	NS					AMF_099	AMF_099	Reverse	114582			C				303874
114585	G	115490	.	NS					AMF_099	AMF_099	Reverse	114585			G				303879
114586	T	115490	.	NS					AMF_099	AMF_099	Reverse	114586			T				304008
114587	A	115490	.	NS					AMF_099	AMF_099	Reverse	114587			A				304048
114590	A	115493	G	NS	CAT	H	R	cgt	AMF_099	AMF_099	Reverse	114590			A				304051
114602	G	115505	A	NS	AGC	S	N	aac	AMF_099	AMF_099	Reverse	114602			G				304060
114604	T	115507	C	NS	ATT	I	I	atc	AMF_099	AMF_099	Reverse	114604			T				304070
114611	C	115514	T	NS	TCG	S	L	ttg	AMF_099	AMF_099	Reverse	114611			C				304096
114615	G	115518	T	NS	GCC	A	S	tcc	AMF_099	AMF_099	Reverse	114615			G				304151
114617	G	115520	A	NS	GGG	G	E	gag	AMF_099	AMF_099	Reverse	114617			G				304161
114619	A	115522	G	NS	GTA	V	L	ttg	AMF_099	AMF_099	Reverse	114619			A				304169
114621	G	115524	T	NS	GTA	V	L	ttg	AMF_099	AMF_099	Reverse	114621			G				304439
114624	T	115527	C	NS	TAT	Y	H	cat	AMF_099	AMF_099	Reverse	114624			T				304442
114631	T	115533	.	NS					AMF_099	AMF_099	Reverse	114631			T				304678
114634	G	115536	C	NS	CAG	Q	P	cca	AMF_099	AMF_099	Reverse	114634			G				304725
114636	C	115538	A	NS	CAG	Q	K	aaa	AMF_099	AMF_099	Reverse	114636			C				304978
114638	G	115541	A	NS	AGA	R	K	aag	AMF_099	AMF_099	Reverse	114638			G				305088
114646	C	115549	T	Syn	GCC	A	A	gct	AMF_099	AMF_099	Reverse	114646							305236
114652	C	115555	T	Syn	CTC	L	L	ctt	AMF_099	AMF_099	Reverse	114652							305298
114664	G	115567	A	Syn	GCG	A	A	gca	AMF_099	AMF_099	Reverse	114664							305515
117073	A	117976	G	NS	AAG	K	R	agg	purC	AMF_100	Reverse	117073	A/G	A	A				306156
117099	T	118002	G	Syn	GAT	D	D	gac	purC	AMF_100	Reverse	117099							306157
117141	A	118044	C	Syn	CCA	P	P	ccg	purC	AMF_100	Reverse	117141							306206
117292	A	118195	G									117292	A	A	A				306232
117825	G	118728	A	NS	gtt	V	I	att	hisS	AMF_101	Forward	117825	G	G	G				306235
117832	A	118735	G	NS	gaa	E	G	gga	hisS	AMF_101	Forward	117832	A	A	A				306245
117839	G	118742	A	Syn	agg	R	R	aga	hisS	AMF_101	Forward	117839							306247
117851	G	118754	A	Syn	ctg	L	L	cta	hisS	AMF_101	Forward	117851							306254
117908	G	118811	A	Syn	cag	Q	Q	caa	hisS	AMF_101	Forward	117908							306273
118007	A	118910	C	NS	aaa	K	N	aac	hisS	AMF_101	Forward	118007	A	A	A				306297
119098	G	120001	A	NS	AGG	R	K	aag	dsbA	AMF_102	Reverse	119098	G/A	A	A		A	A/G	306307
119181	A	120084	G	Syn	GAA	E	E	gag	dsbA	AMF_102	Reverse	119181							306322
119199	A	120102	G	Syn	GGA	G	G	ggg	dsbA	AMF_102	Reverse	119199							306334
119381	A	120284	G									119381		A					306421
119467	T	120370	C									119467		T					306430
119494	A	120397	G									119494		A					306432
119501	T	120404	C									119501		T					306433
119535	G	120438	A									119535		G					306442
119548	T	120451	G									119548		T					306447
119556	C	120459	A									119556		C					306449
119559	T	120462	C									119559		T					306486
119603	C	120506	T									119603		C					306719
119608	C	120511	T									119608		C					306735
119644	G	120547	T									119644		G					306753
119662	G	120565	A									119662		G					306912
119985	C	120888	T	Syn	atc	I	I	att	coxW	AMF_103	Forward	119985							307012
120015	C	120918	T	Syn	gcc	A	A	gct	coxW	AMF_103	Forward	120015							307048
120024	G	120927	A	Syn	gcg	A	A	gca	coxW	AMF_103	Forward	120024							307060
120070	A	120973	G	NS	aac	N	D	gac	coxW	AMF_103	Forward	120070	A	A	A				307077
120087	G	120990	A	Syn	gcg	A	A	gca	coxW	AMF_103	Forward	120087							307078
120099	G	121002	A	NS	atg	M	I	ata	coxW	AMF_103	Forward	120099	G	G	G				307080
120970	A	121873	G	NS	ata	I	M	atg	panB	AMF_104	Forward	120970	G	A	A				307150
121054	T	121957	C	Syn	act	T	T	acc	panB	AMF_104	Forward	121054							307171
121060	A	121963	G	Syn	gaa	E	E	gag	panB	AMF_104	Forward	121060							307176
121882	T	122785	C	Syn	TTA	L	L	cta	ccmA	AMF_105	Reverse	121882							307335
121886	A	122789	G	Syn	TTA	L	L	ctg	ccmA	AMF_105	Reverse	121886							307363
121888	T	122791	C	Syn	TTA	L	L	ctg	ccmA	AMF_105	Reverse	121888							307451
121901	C	122804	T	Syn	GCC	A	A	gct	ccmA	AMF_105	Reverse	121901							307518
122195	C	123098	A	Syn	ATC	I	I	ata	ccmA	AMF_105	Reverse	122195							307531
122501	T	123404	C	NS	GTA	V	A	gca	murA	AMF_106	Reverse	122501	C		T				307536
122569	T	123472	C	Syn	GAT	D	D	gac	murA	AMF_106	Reverse	122569							307570
122794	G	123697	A	Syn	TTG	L	L	tta	murA	AMF_106	Reverse	122794							307572
122828	T	123731	C	NS	TTG	L	S	tcg	murA	AMF_106	Reverse	122828	C		T				307573
122833	G	123736	A	Syn	GTG	V	V	gta	murA	AMF_106	Reverse	122833							307647
122851	C	123754	T	Syn	GAC	D	D	gat	murA	AMF_106	Reverse	122851							307705
122890	A	123793	G	Syn	TTA	L	L	ttg	murA	AMF_106	Reverse	122890							307716
122902	G	123805	A	NS	ATG	M	I	ata	murA	AMF_106	Reverse	122902	G						307728
122953	T	123856	C	Syn	GCT	A	A	gcc	murA	AMF_106	Reverse	122953							307739
124136	A	125039	G	Syn	AGA	R	R	agg	dcd	AMF_107	Reverse	124136							307742
124151	T	125054	C	Syn	TAT	Y	Y	tac	dcd	AMF_107	Reverse	124151							307744
124172	C	125075	A	Syn	CTC	L	L	ctt	dcd	AMF_107	Reverse	124172							307756
124366	T	125269	C									124366			T				307759
124367	C	125270	T									124367			C				307762
124381	C	125284	T	Syn	TCC	S	S	tct	AMF_108	AMF_108	Reverse	124381							307782
124405	T	125308	C	Syn	ATT	I	I	atc	AMF_108	AMF_108	Reverse	124405							307791
124621	G	125524	T	Syn	GCG	A	A	gct	AMF_108	AMF_108	Reverse	124621							307804
124693	C	125596	T	Syn	CAC	H	H	cat	AMF_108	AMF_108	Reverse	124693							307808
124735	A	125638	G	Syn	ACA	T	T	acg	AMF_108	AMF_108	Reverse	124735							307816
124738	A	125641	C	Syn	GGA	G	G	ggc	AMF_108	AMF_108	Reverse	124738							307824
124743	G	125646	T	NS	GGG	G	W	tgg	AMF_108	AMF_108	Reverse	124743	T		G				307883
124746	C	125649	T	Syn	CTG	L	L	ttg	AMF_108	AMF_108	Reverse	124746							307892
124749	C	125652	T	Syn	CTA	L	L	tta	AMF_108	AMF_108	Reverse	124749							307939
124798	A	125701	G	NS	ATA	I	V	gtg	AMF_108	AMF_108	Reverse	124798	G		A				307983
124800	A	125703	G	NS	ATA	I	V	gtg	AMF_108	AMF_108	Reverse	124800	G		A				307993
124814	A	125717	G	NS	GAC	D	G	ggc	AMF_108	AMF_108	Reverse	124814	G		A				308014
124821	A	125724	G	NS	AGC	S	G	ggc	AMF_108	AMF_108	Reverse	124821	G		A				308017
124840	A	125743	C	Syn	CGA	R	R	cgc	AMF_108	AMF_108	Reverse	124840							308130
124849	G	125752	A	Syn	GCG	A	A	gca	AMF_108	AMF_108	Reverse	124849							308142
124914	G	125817	A	NS	GAC	D	N	aac	AMF_108	AMF_108	Reverse	124914	A		G				308253
124963	G	125866	A	Syn	CTG	L	L	cta	AMF_108	AMF_108	Reverse	124963							308266
124974	G	125877	A	NS	GCA	A	T	aca	AMF_108	AMF_108	Reverse	124974	A		G				308575
124978	G	125881	A	Syn	AGG	R	R	aga	AMF_108	AMF_108	Reverse	124978							308585
125042	T	125945	C	NS	ATA	I	A	gca	AMF_108	AMF_108	Reverse	125042	C		T				308589
125043	A	125946	G	NS	ATA	I	A	gca	AMF_108	AMF_108	Reverse	125043	G		A				308592
125050	G	125953	T	Syn	CTG	L	L	ctt	AMF_108	AMF_108	Reverse	125050							308598
125054	A	125957	C	NS	GAG	E	A	gcg	AMF_108	AMF_108	Reverse	125054	C		A				308613
125056	G	125959	C	Syn	CCG	P	P	ccc	AMF_108	AMF_108	Reverse	125056							308623
125062	A	125965	T	Syn	GGA	G	G	ggt	AMF_108	AMF_108	Reverse	125062							308654
125068	A	125971	G	Syn	AGA	R	R	agg	AMF_108	AMF_108	Reverse	125068							308665
125089	A	125992	G	Syn	GAA	E	E	gag	AMF_108	AMF_108	Reverse	125089							308683
125132	G	126035	T	NS	CGG	R	Q	cag	AMF_108	AMF_108	Reverse	125132	T		G				308684
125179	G	126082	A	Syn	GGG	G	G	gga	AMF_108	AMF_108	Reverse	125179							308711
128243	A	129146	G	Syn	tta	L	L	ttg	rnd	AMF_111	Forward	128243							308718
128794	G	129697	A	NS	ggc	G	D	gac	rnd	AMF_111	Forward	128794	G	G					308719
128886	C	129789	T	Syn	ctg	L	L	ttg	rnd	AMF_111	Forward	128886							308824
129071	C	129974	T	Syn	ctc	L	L	ctt	rnd	AMF_111	Forward	129071							308844
129077	T	129980	C	Syn	ttt	F	F	ttc	rnd	AMF_111	Forward	129077							308866
129094	G	129997	A	NS	ggc	G	D	gac	rnd	AMF_111	Forward	129094		G					308912
129110	G	130013	A	Syn	ttg	L	L	tta	rnd	AMF_111	Forward	129110							308955
129113	T	130016	C	Syn	act	T	T	acc	rnd	AMF_111	Forward	129113							308965
129117	A	130020	G	NS	aat	N	D	gat	rnd	AMF_111	Forward	129117	G/A	G	A				308983
129128	G	130031	A	Syn	gcg	A	A	gca	rnd	AMF_111	Forward	129128							309088
129129	T	130032	C									129129		T					309090
129134	G	130037	A									129134		G					309091
129142	T	130045	G									129142		T					309165
129143	A	130046	G									129143		A					309169
129144	T	130047	C									129144		T					309239
129146	G	130049	A									129146		G					309559
129150	A	130053	G									129150		A					309733
129153	A	130056	G									129153		A					309735
129159	C	130062	A									129159		C					310428
129165	A	130068	G									129165		A					312408
129178	C	130081	T									129178		C					312857
129184	T	130087	C									129184		T					312933
129186	C	130089	T									129186		C					312947
129189	G	130092	C									129189		G					312969
129193	A	130096	C									129193		A					313326
129196	G	130098	.	NS								129196		G					313392
129200	G	130102	T									129200		G					313400
129203	G	130104	.	NS								129203		G					313566
129204	T	130104	.	NS								129204		T					313573
129271	A	130171	G	Syn	GCA	A	A	gcg	ligA	AMF_112	Reverse	129271							313575
129499	C	130399	T	Syn	TCC	S	S	tct	ligA	AMF_112	Reverse	129499							313644
129514	G	130414	A	Syn	GCG	A	A	gca	ligA	AMF_112	Reverse	129514							313835
129577	A	130477	G	Syn	GGA	G	G	ggg	ligA	AMF_112	Reverse	129577							313860
129586	T	130486	C	Syn	TCT	S	S	tcc	ligA	AMF_112	Reverse	129586							313937
129595	G	130495	A	Syn	GCG	A	A	gca	ligA	AMF_112	Reverse	129595							314303
129622	G	130522	A	Syn	GGG	G	G	gga	ligA	AMF_112	Reverse	129622							314346
129628	T	130528	C	Syn	GGT	G	G	ggc	ligA	AMF_112	Reverse	129628							314501
129691	T	130591	C	Syn	TAT	Y	Y	tac	ligA	AMF_112	Reverse	129691							314510
129714	A	130614	G	NS	ATT	I	V	gtt	ligA	AMF_112	Reverse	129714	G	A					314582
129877	G	130777	T	Syn	CTG	L	L	ctt	ligA	AMF_112	Reverse	129877							314658
130168	G	131068	A	Syn	GCG	A	A	gca	ligA	AMF_112	Reverse	130168							314691
130183	C	131083	T	Syn	GTC	V	V	gtt	ligA	AMF_112	Reverse	130183							314712
130285	A	131185	G	Syn	GCA	A	A	gcg	ligA	AMF_112	Reverse	130285							314756
130396	G	131296	C	Syn	GGG	G	G	ggc	ligA	AMF_112	Reverse	130396							315026
130423	T	131323	C	Syn	AAT	N	N	aac	ligA	AMF_112	Reverse	130423							315080
130427	T	131327	C	NS	ATC	I	T	acc	ligA	AMF_112	Reverse	130427	C	T					315119
130444	A	131344	G	Syn	GTA	V	V	gtg	ligA	AMF_112	Reverse	130444							315140
130975	C	131875	T	Syn	TTC	F	F	ttt	ligA	AMF_112	Reverse	130975							315195
130984	G	131884	A	Syn	GTG	V	V	gta	ligA	AMF_112	Reverse	130984							315255
131062	G	131962	A	Syn	AAG	K	K	aaa	ligA	AMF_112	Reverse	131062							315266
131098	C	131998	T	Syn	GTC	V	V	gtt	ligA	AMF_112	Reverse	131098							315380
131124	C	132024	A	NS	CGT	R	S	agt	ligA	AMF_112	Reverse	131124	A	C					315549
131131	G	132031	A	Syn	CCG	P	P	cca	ligA	AMF_112	Reverse	131131							315753
131164	A	132064	G	Syn	GTA	V	V	gtg	ligA	AMF_112	Reverse	131164							315758
131167	G	132067	A	Syn	CTG	L	L	cta	ligA	AMF_112	Reverse	131167							315835
131223	A	132123	G	NS	ATG	M	V	gtg	ligA	AMF_112	Reverse	131223	G	A					315920
131291	G	132191	A									131291		G					315966
131304	T	132204	C	Syn	ATT	I	I	atc	grxC2	AMF_113	Reverse	131304							316002
131331	G	132231	A	Syn	CTG	L	L	tta	grxC2	AMF_113	Reverse	131331							316032
131333	C	132233	T	Syn	CTG	L	L	tta	grxC2	AMF_113	Reverse	131333							316190
131397	A	132297	G	Syn	CTA	L	L	ctg	grxC2	AMF_113	Reverse	131397							316290
131400	A	132300	G	Syn	CAA	Q	Q	cag	grxC2	AMF_113	Reverse	131400							316367
131427	A	132327	G	Syn	AAA	K	K	aag	grxC2	AMF_113	Reverse	131427							316887
131483	A	132383	G	Syn	AAA	K	K	caa	grxC2	AMF_113	Reverse	131483							317113
131626	A	132526	G	Syn	CAA	Q	Q	cag	AMF_114	AMF_114	Reverse	131626							317204
131796	G	132696	T	NS	GGT	G	S	agt	AMF_114	AMF_114	Reverse	131796	T	T	G				317268
132103	T	133003	C	NS	ATC	I	T	acc	dsbE	AMF_115	Reverse	132103	C		T				317558
132397		133298	A	Syn	AAA	K	K	aaa	dsbE	AMF_115	Reverse	132397							317643
132397		133299	A	NS	AAA	K	Q	caa	dsbE	AMF_115	Reverse	132397	T		T				317868
132432	C	133334	T	NS	CTC	L	Y	tac	dsbE	AMF_115	Reverse	132432	T		C				317972
133364	C	134266	T	Syn	GCC	A	A	gct	radA	AMF_116	Reverse	133364							318787
133427	T	134329	G	Syn	AGT	S	S	agc	radA	AMF_116	Reverse	133427							318790
133433	T	134335	C	Syn	AAT	N	N	aac	radA	AMF_116	Reverse	133433							318792
133994	A	134896	G									133994		A	A				318800
135001	T	135903	C	Syn	gct	A	A	gcc	AMF_117	AMF_117	Forward	135001				T			318809
135143	C	136045	T	NS	ccc	P	S	tcc	AMF_117	AMF_117	Forward	135143	C	C	C	C			318861
135264	T	136166	C	NS	gtg	V	A	gcg	AMF_117	AMF_117	Forward	135264	T	T	T	T			318914
136625	T	137527	C	NS	ttc	F	L	ctc	AMF_117	AMF_117	Forward	136625	C/T	C	C	T	T	C/T	319073
137435	T	138337	C	Syn	att	I	I	atc	rpsF	AMF_119	Forward	137435							319131
138273	C	139175	T	Syn	tcc	S	S	tct	rplI	AMF_121	Forward	138273							319257
138475	A	139377	G	NS	acg	T	A	gcg	rplI	AMF_121	Forward	138475	A		A				319762
138482	G	139384	A	NS	cgg	R	Q	cag	rplI	AMF_121	Forward	138482	G		G				319811
138489	T	139391	C	Syn	cat	H	H	cac	rplI	AMF_121	Forward	138489							319849
138501	C	139403	T	Syn	aac	N	N	aat	rplI	AMF_121	Forward	138501							319868
138510	A	139412	G	Syn	gaa	E	E	gag	rplI	AMF_121	Forward	138510							319871
138653	T	139555	C	NS	gtc	V	A	gcc	rplI	AMF_121	Forward	138653	C		T				319952
138655	G	139557	A	NS	gcc	A	T	acc	rplI	AMF_121	Forward	138655	A		G				319984
138659	A	139561	G	NS	gac	D	G	ggc	rplI	AMF_121	Forward	138659	G		A				320477
138696	T	139598	C	Syn	tct	S	S	tcc	rplI	AMF_121	Forward	138696							320562
138701	A	139603	G	NS	gag	E	G	ggg	rplI	AMF_121	Forward	138701	G		A				320563
138722	G	139624	A						rplI	AMF_121	Forward	138722							320585
138729	T	139630	.	NS								138729		G	G				320594
138782	A	139683	G	Syn	gga	G	G	ggg	glyA	AMF_122	Forward	138782							320595
138800	T	139701	C	Syn	gtt	V	V	gtc	glyA	AMF_122	Forward	138800							320711
138812	A	139713	G	NS	ata	I	M	atg	glyA	AMF_122	Forward	138812	A	A	A				320739
138824	G	139725	A	Syn	ctg	L	L	cta	glyA	AMF_122	Forward	138824							320903
138839	T	139740	G	Syn	act	T	T	acg	glyA	AMF_122	Forward	138839							320907
138885	C	139786	T	Syn	ctg	L	L	ttg	glyA	AMF_122	Forward	138885							320962
138929	G	139830	A	Syn	ggg	G	G	gga	glyA	AMF_122	Forward	138929							321306
138938	C	139839	T	Syn	ggc	G	G	ggt	glyA	AMF_122	Forward	138938							321307
139832	C	140733	T	Syn	tcc	S	S	tct	glyA	AMF_122	Forward	139832							321658
141277	G	142178	T	NS	tgg	W	C	tgt	msbA2	AMF_124	Forward	141277	G	G					321678
141313	C	142214	T	Syn	agc	S	S	agt	msbA2	AMF_124	Forward	141313							321853
141400	G	142301	A	Syn	cag	Q	Q	caa	msbA2	AMF_124	Forward	141400							321973
141415	T	142316	C	Syn	att	I	I	atc	msbA2	AMF_124	Forward	141415							321976
141482	G	142383	A	NS	gtt	V	I	att	msbA2	AMF_124	Forward	141482	G	G					321996
141488	G	142389	A	NS	gca	A	T	aca	msbA2	AMF_124	Forward	141488	G	G					322002
141907	T	142808	C	Syn	ggt	G	G	ggc	msbA2	AMF_124	Forward	141907							322233
141910	G	142811	A	Syn	gag	E	E	gaa	msbA2	AMF_124	Forward	141910							322235
141944	A	142845	C	Syn	aga	R	R	cga	msbA2	AMF_124	Forward	141944							322261
142129	G	143030	T	Syn	gtg	V	V	gtt	msbA2	AMF_124	Forward	142129							322296
142159	C	143060	T	Syn	gtc	V	V	gtt	msbA2	AMF_124	Forward	142159							322586
142248	C	143149	T									142248	C		C				322592
142969	C	143870	T	Syn	gcc	A	A	gct	sdhA	AMF_125	Forward	142969							322725
143227	T	144128	C	Syn	gct	A	A	gcc	sdhA	AMF_125	Forward	143227							322736
143281	C	144182	T	Syn	tac	Y	Y	tat	sdhA	AMF_125	Forward	143281							322751
143446	T	144347	C	Syn	ggt	G	G	ggc	sdhA	AMF_125	Forward	143446							323170
143449	T	144350	C	Syn	gtt	V	V	gtc	sdhA	AMF_125	Forward	143449							323219
143499	G	144400	C	NS	ggg	G	A	gcg	sdhA	AMF_125	Forward	143499	C		G				323228
143512	A	144413	G	Syn	gaa	E	E	gag	sdhA	AMF_125	Forward	143512							323237
143548	T	144449	C	Syn	ttt	F	F	ttc	sdhA	AMF_125	Forward	143548							323306
143578	A	144479	C	Syn	ata	I	I	atc	sdhA	AMF_125	Forward	143578							323312
143581	A	144482	G	Syn	cca	P	P	ccg	sdhA	AMF_125	Forward	143581							323351
143668	G	144569	A	Syn	gtg	V	V	gta	sdhA	AMF_125	Forward	143668							323381
143761	T	144662	C	Syn	ttt	F	F	ttc	sdhA	AMF_125	Forward	143761							323783
144529	A	145430	G	Syn	cta	L	L	ctg	sdhB	AMF_126	Forward	144529							323798
144769	C	145670	T	Syn	ctc	L	L	ctt	sdhB	AMF_126	Forward	144769							326308
144776	C	145677	A	NS	cag	Q	K	aag	sdhB	AMF_126	Forward	144776	C/A	A	A				326375
144833	C	145734	T	Syn	ctg	L	L	ttg	sdhB	AMF_126	Forward	144833							326379
144862	C	145763	T	Syn	tgc	C	C	tgt	sdhB	AMF_126	Forward	144862							326605
144865	T	145766	C	Syn	gct	A	A	gcc	sdhB	AMF_126	Forward	144865							326628
146049	.	146951	G	NS								146049	.						327375
148449	A	149351	G	NS	AAC	N	S	agc	ruvB	AMF_129	Reverse	148449	A	A	A				327390
151893	A	152795	C	NS	acg	T	P	ccg	AMF_133	AMF_133	Forward	151893	C	A	C				327402
151945	C	152847	T									151945		C					327403
151949	C	152851	A									151949		C					327477
151956	G	152858	T									151956		G					327822
151967	A	152869	G									151967		A					327840
151968	T	152870	C									151968		T					327948
151979	G	152881	T									151979		G					328005
151980	T	152882	C									151980		T					328008
151995	A	152897	G									151995		A					328017
151997	.	152900	G									151997		.					328051
151999	A	152902	T									151999		A					328120
152001	A	152904	G									152001		A					328137
152016	C	152918	.									152016		C					328158
152020	C	152922	A									152020		C					328260
152022	.	152925	C									152022		.					328263
152022	.	152926	A									152022		.					328284
152022	.	152927	C									152022		.					328311
152023	T	152928	A									152023		T					328422
152027	.	152933	T	NS								152027		.					328461
152036	A	152942	G									152036		A					328593
153374	G	154280	A									153374		G					328611
153490	G	154396	A	NS	gat	D	N	aat	msp1B-1	AMF_135	Forward	153490	A					G	328731
153534	A	154440	G	Syn	gca	A	A	gcg	msp1B-1	AMF_135	Forward	153534							328743
154634	G	155540	A	NS	ggc	G	D	gac	msp1B-1	AMF_135	Forward	G	G						328947
154684	A	155590	G	NS	aca	T	A	gca	msp1B-1	AMF_135	Forward	154684	A						329009
154705	G	155611	A	NS	gct	A	T	act	msp1B-1	AMF_135	Forward	154705						G	329025
154714	G	155620	A	NS	gtc	V	I	atc	msp1B-1	AMF_135	Forward	154714						G	329214
154723	A	155628	.	NS					msp1B-1	AMF_135	Forward	154723							329226
154724	C	155628	.	NS					msp1B-1	AMF_135	Forward	154724							329235
154725	T	155628	.	NS					msp1B-1	AMF_135	Forward	154725							329238
154726	T	155628	.	NS					msp1B-1	AMF_135	Forward	154726							329320
154727	A	155628	.	NS					msp1B-1	AMF_135	Forward	154727							329379
154728	C	155628	.	NS					msp1B-1	AMF_135	Forward	154728							329409
154729	C	155628	.	NS					msp1B-1	AMF_135	Forward	154729							329412
154730	A	155628	.	NS					msp1B-1	AMF_135	Forward	154730							329418
154731	G	155628	.	NS					msp1B-1	AMF_135	Forward	154731							329421
154732	T	155628	.	NS					msp1B-1	AMF_135	Forward	154732							329439
154733	C	155628	.	NS					msp1B-1	AMF_135	Forward	154733							329520
154734	T	155628	.	NS					msp1B-1	AMF_135	Forward	154734							329538
154735	A	155628	.	NS					msp1B-1	AMF_135	Forward	154735							329548
154736	T	155628	.	NS					msp1B-1	AMF_135	Forward	154736							329553
154737	T	155628	.	NS					msp1B-1	AMF_135	Forward	154737							330644
154738	G	155628	.	NS					msp1B-1	AMF_135	Forward	154738							330656
154739	G	155628	.	NS					msp1B-1	AMF_135	Forward	154739							330674
154740	C	155628	.	NS					msp1B-1	AMF_135	Forward	154740							330692
154741	G	155628	.	NS					msp1B-1	AMF_135	Forward	154741							330752
154742	A	155628	.	NS					msp1B-1	AMF_135	Forward	154742							330761
154743	T	155628	.	NS					msp1B-1	AMF_135	Forward	154743							331054
154744	G	155628	.	NS					msp1B-1	AMF_135	Forward	154744							331237
154745	C	155628	.	NS					msp1B-1	AMF_135	Forward	154745							331742
154746	A	155628	.	NS					msp1B-1	AMF_135	Forward	154746							332350
154747	T	155628	.	NS					msp1B-1	AMF_135	Forward	154747							332353
154748	T	155628	.	NS					msp1B-1	AMF_135	Forward	154748							332368
154749	T	155628	.	NS					msp1B-1	AMF_135	Forward	154749							332392
154750	G	155628	.	NS					msp1B-1	AMF_135	Forward	154750							335236
154751	G	155628	.	NS					msp1B-1	AMF_135	Forward	154751							335324
154752	C	155628	.	NS					msp1B-1	AMF_135	Forward	154752							335522
154753	A	155628	.	NS					msp1B-1	AMF_135	Forward	154753							335542
154754	A	155628	.	NS					msp1B-1	AMF_135	Forward	154754							335562
154755	T	155628	.	NS					msp1B-1	AMF_135	Forward	154755							335584
154758	A	155630	.	NS					msp1B-1	AMF_135	Forward	154758							335598
154759	T	155630	.	NS					msp1B-1	AMF_135	Forward	154759							335640
154760	T	155630	.	NS					msp1B-1	AMF_135	Forward	154760							335667
154761	C	155630	.	NS					msp1B-1	AMF_135	Forward	154761							335706
154762	A	155630	.	NS					msp1B-1	AMF_135	Forward	154762							335715
154763	A	155630	.	NS					msp1B-1	AMF_135	Forward	154763							335722
154764	G	155630	.	NS					msp1B-1	AMF_135	Forward	154764							335730
154765	T	155630	.	NS					msp1B-1	AMF_135	Forward	154765							335769
154766	C	155630	.	NS					msp1B-1	AMF_135	Forward	154766							335770
154767	T	155630	.	NS					msp1B-1	AMF_135	Forward	154767							335787
154768	G	155630	.	NS					msp1B-1	AMF_135	Forward	154768							335851
154771	G	155632	.	NS					msp1B-1	AMF_135	Forward	154771							335855
154772	G	155632	.	NS					msp1B-1	AMF_135	Forward	154772							336181
154773	C	155632	.	NS					msp1B-1	AMF_135	Forward	154773							336182
154774	G	155632	.	NS					msp1B-1	AMF_135	Forward	154774							336199
154775	A	155632	.	NS					msp1B-1	AMF_135	Forward	154775							336201
154776	T	155632	.	NS					msp1B-1	AMF_135	Forward	154776							336202
154777	G	155632	.	NS					msp1B-1	AMF_135	Forward	154777							336211
154778	C	155632	.	NS					msp1B-1	AMF_135	Forward	154778							336214
154780	T	155633	.	NS					msp1B-1	AMF_135	Forward	154780							336231
154781	T	155633	.	NS					msp1B-1	AMF_135	Forward	154781							336240
154913	G	155765	A	NS	cga	R	Q	caa	msp1B-1	AMF_135	Forward	154913			G				337052
154922	C	155774	A	NS	gca	A	E	gaa	msp1B-1	AMF_135	Forward	154922			C				337654
154936	G	155788	A	NS	gag	E	K	aag	msp1B-1	AMF_135	Forward	154936			G				338296
154939	C	155791	A	NS	cgt	R	S	agt	msp1B-1	AMF_135	Forward	154939			C				338482
154948	G	155800	C	NS	ggg	G	Q	cag	msp1B-1	AMF_135	Forward	154948			G				338491
154949	G	155801	A	NS	ggg	G	Q	cag	msp1B-1	AMF_135	Forward	154949			G				338497
155001	C	155853	T	Syn	gtc	V	V	gtt	msp1B-1	AMF_135	Forward	155001							338690
155151	G	156003	A	Syn	agg	R	R	aga	msp1B-1	AMF_135	Forward	155151							338756
155363	C	156215	A	NS	gca	A	E	gaa	msp1B-1	AMF_135	Forward	155363						C	339239
155378	C	156230	G	NS	act	T	S	agt	msp1B-1	AMF_135	Forward	155378						C	339599
155471	C	156323	G	NS	gcc	A	G	ggc	msp1B-1	AMF_135	Forward	155471						C	339651
155507	G	156359	A	NS	aga	R	K	aaa	msp1B-1	AMF_135	Forward	155507						G	339652
155511	C	156363	A	NS	ttc	F	L	tta	msp1B-1	AMF_135	Forward	155511						C	339773
155573	A	156425	C	NS	caa	Q	P	cca	msp1B-1	AMF_135	Forward	155573						A	339869
155608	G	156460	A	NS	gct	A	T	act	msp1B-1	AMF_135	Forward	155608						G	340307
155643	G	156495	A	NS	atg	M	I	ata	msp1B-1	AMF_135	Forward	155643		G					340310
155646	G	156498	A	Syn	cag	Q	Q	caa	msp1B-1	AMF_135	Forward	155646		G					340325
155666	C	156518	G	NS	acc	T	S	agc	msp1B-1	AMF_135	Forward	155666		C					340352
155695	.	156548	A	Syn	cag	Q	Q	caa	msp1B-1	AMF_135	Forward	155695		.					340373
155695	.	156549	A	Syn	cag	Q	Q	caa	msp1B-1	AMF_135	Forward	155695		.					340421
155695	.	156550	C	Syn	cag	Q	Q	cag	msp1B-1	AMF_135	Forward	155695		.					340476
157220	T	158075	C	NS	ctg	L	P	ccg	AMF_136	AMF_136	Forward	157220	C	T	T				340525
157304	T	158159	G	NS	ata	I	R	aga	AMF_136	AMF_136	Forward	157304	G	T	T				340535
157324	G	158179	A	NS	gaa	E	K	aaa	AMF_136	AMF_136	Forward	157324	A	G	G				340566
157769	G	158624	A	NS	gga	G	E	gaa	AMF_136	AMF_136	Forward	157769	A	G	G				340572
158307	A	159162	G	Syn	gta	V	V	gtg	AMF_136	AMF_136	Forward	158307							340574
158673	A	159528	G	Syn	GCA	A	A	gcg	msp1B pg1	AMF_139	Reverse	158673							340580
158951	G	159806	A	NS	GTC	V	I	atc	msp1B pg1	AMF_139	Reverse	158951	G/A	G	G			G/A	340608
158973	C	159828	T	Syn	GGC	G	G	ggt	msp1B pg1	AMF_139	Reverse	158973							340610
158978	A	159833	G	NS	AAA	K	E	gaa	msp1B pg1	AMF_139	Reverse	158978	A/G	A	A			G	340639
158981	A	159836	G	NS	ATA	I	V	gta	msp1B pg1	AMF_139	Reverse	158981	A/G	A	A			A	340677
158985	C	159840	A	NS	GAC	D	A	gca	msp1B pg1	AMF_139	Reverse	158985	C/A	C	C			A	340679
158986	A	159841	C	NS	GAC	D	A	gca	msp1B pg1	AMF_139	Reverse	158986	A/C	A	A				340708
158994	G	159849	A	Syn	CGG	R	R	cga	msp1B pg1	AMF_139	Reverse	158994							340709
158998	A	159853	C	NS	CAG	Q	A	gcg	msp1B pg1	AMF_139	Reverse	158998	A/C	A	A			A/C	340711
158999	C	159854	G	NS	CAG	Q	A	gcg	msp1B pg1	AMF_139	Reverse	158999	C/G	C	C			C/G	340721
159006	A	159861	G	Syn	GCA	A	A	gcg	msp1B pg1	AMF_139	Reverse	159006							340733
159086	G	159941	A	NS	GCA	A	T	aca	msp1B pg1	AMF_139	Reverse	159086	A	G	G				340737
159108	C	159962	.									159108		C	C				340749
159109	T	159963	G									159109		T	T				340779
159112	C	159966	T									159112		C	C				340786
159337	.	160150	T	NS								159337		.	.				340793
159338	C	160151	G									159338		C	C				340796
159425	A	160238	G	NS	ACA	T	A	gca	AMF_141	AMF_141	Reverse	159425	A	A	A				340798
159430	G	160243	A	NS	CGT	R	H	cat	AMF_141	AMF_141	Reverse	159430	G	G	G				340859
159438	G	160251	C	Syn	GGG	G	G	ggc	AMF_141	AMF_141	Reverse	159438							340904
159441	C	160254	T	Syn	AGC	S	S	agt	AMF_141	AMF_141	Reverse	159441							340905
159443	A	160257	G	NS	AGC	S	K	aag	AMF_141	AMF_141	Reverse	159443	A	A	A				340929
159446	A	160260	T	NS	AAA	K	V	gtt	AMF_141	AMF_141	Reverse	159446	A	A	A				340974
159450	C	160263	.	NS					AMF_141	AMF_141	Reverse	159450	C	C	C				340994
159459	C	160272	T	Syn	CGC	R	R	cgt	AMF_141	AMF_141	Reverse	159459							341004
159468	G	160281	A	NS	GGG	G	R	aga	AMF_141	AMF_141	Reverse	159468	G	G	G				341009
159470	G	160283	A	NS	GGG	G	R	aga	AMF_141	AMF_141	Reverse	159470	G	G	G				341145
159471	T	160284	C	Syn	TCT	S	S	tcc	AMF_141	AMF_141	Reverse	159471							341579
159480	A	160293	G	Syn	AAA	K	K	aag	AMF_141	AMF_141	Reverse	159480							341619
159483	T	160296	A	NS	GGT	G	K	aaa	AMF_141	AMF_141	Reverse	159483	T	T	T				341631
159484	G	160297	A	NS	GGT	G	K	aaa	AMF_141	AMF_141	Reverse	159484	G	G	G				341634
159485	G	160298	A	NS	GGT	G	K	aaa	AMF_141	AMF_141	Reverse	159485	G	G	G				341639
159493	A	160306	C	NS	GAA	E	A	gca	AMF_141	AMF_141	Reverse	159493	A	A	A				341640
159495	A	160308	C	Syn	CTA	L	L	ctc	AMF_141	AMF_141	Reverse	159495	A	A	A				341649
159502	T	160315	C	NS	GTT	V	T	act	AMF_141	AMF_141	Reverse	159502	T	T	T				341652
159503	G	160316	A	NS	GTT	V	T	act	AMF_141	AMF_141	Reverse	159503	G	G	G				341762
159516	C	160329	A	Syn	GTC	V	V	gta	AMF_141	AMF_141	Reverse	159516							341791
159519	A	160332	T	NS	ACA	T	D	gat	AMF_141	AMF_141	Reverse	159519	A	A	T				341840
159520	C	160333	A	NS	ACA	T	D	gat	AMF_141	AMF_141	Reverse	159520	C	C	A				341926
159521	A	160334	G	NS	ACA	T	D	gat	AMF_141	AMF_141	Reverse	159521	A	A	G				342221
159531	T	160344	C	Syn	GGT	G	G	ggc	AMF_141	AMF_141	Reverse	159531							342346
159553	A	160366	G	NS	CAC	H	C	tgc	AMF_141	AMF_141	Reverse	159553	A	A	*				342886
159554	C	160367	T	NS	CAC	H	C	tgc	AMF_141	AMF_141	Reverse	159554	C	C	*				342978
159592	C	160405	T	NS	GCC	A	V	gtc	AMF_141	AMF_141	Reverse	159592	C	C	C				343849
159653	A	160466	G	NS	ATA	I	V	gta	AMF_141	AMF_141	Reverse	159653	A	A	A				344419
159678	A	160491	G	Syn	GCA	A	A	gcg	AMF_141	AMF_141	Reverse	159678							344431
159768	A	160581	G	Syn	CTA	L	L	ctg	AMF_141	AMF_141	Reverse	159768							344441
159771	T	160584	C	Syn	GCT	A	A	gcc	AMF_141	AMF_141	Reverse	159771							344610
159825	G	160638	T	Syn	GCG	A	A	gca	AMF_141	AMF_141	Reverse	159825							344629
159831	G	160644	T	Syn	ACG	T	T	act	AMF_141	AMF_141	Reverse	159831							344824
160932	C	161745	T									160932	C		C				344844
160961	G	161774	A									160961	G		G				344978
161023	T	161836	C									161023	T		T				345510
161024	G	161837	A									161024	G		G				348038
161025	G	161838	A									161025	G		G				348047
161292	A	162105	G	NS	ACA	T	A	gca	nuoL2	AMF_144	Reverse	161292	G	G	G				348473
161305	A	162118	C	Syn	CCA	P	P	ccc	nuoL2	AMF_144	Reverse	161305							348503
163791	C	164604	T	Syn	CTG	L	L	ttg	ppdK	AMF_145	Reverse	163791							348506
163804	G	164617	A	Syn	AGG	R	R	aga	ppdK	AMF_145	Reverse	163804							348524
163810	G	164623	A	Syn	GCG	A	A	gca	ppdK	AMF_145	Reverse	163810							348557
163825	G	164638	T	Syn	GTG	V	V	gtt	ppdK	AMF_145	Reverse	163825							348584
163907	T	164720	G	NS	TTC	F	C	tgc	ppdK	AMF_145	Reverse	163907	G	T	T				348752
164020	C	164833	T	Syn	TCC	S	S	tct	ppdK	AMF_145	Reverse	164020							348951
164049	T	164862	C	Syn	TTG	L	L	ctg	ppdK	AMF_145	Reverse	164049							349290
164050	A	164863	G	Syn	GGA	G	G	ggg	ppdK	AMF_145	Reverse	164050							349421
164059	C	164872	T	Syn	GAC	D	D	gat	ppdK	AMF_145	Reverse	164059							349846
164218	C	165031	T	Syn	ACC	T	T	act	ppdK	AMF_145	Reverse	164218							349867
164224	C	165037	T	Syn	GGC	G	G	ggt	ppdK	AMF_145	Reverse	164224							350842
164236	T	165049	C	Syn	ATT	I	I	atc	ppdK	AMF_145	Reverse	164236							350967
164317	A	165130	G	Syn	GGA	G	G	ggg	ppdK	AMF_145	Reverse	164317							351270
164329	C	165142	A	Syn	CCC	P	P	cca	ppdK	AMF_145	Reverse	164329							351628
164332	G	165145	A	Syn	AAG	K	K	aaa	ppdK	AMF_145	Reverse	164332							351663
164398	A	165211	G	NS	GCA	A	V	gtg	ppdK	AMF_145	Reverse	164398	G	A	A				351665
164399	C	165212	T	NS	GCA	A	V	gtg	ppdK	AMF_145	Reverse	164399	T	C	C				351716
167323	G	168136	A									167323		G	G				352517
167348	T	168161	C									167348		T	T				352754
168278	T	169092	T	NS	TCT	S	I	att	aspS	AMF_148	Reverse	168278	T	T	T				352892
168774	C	169588	T	Syn	AGC	S	S	agt	aspS	AMF_148	Reverse	168774							353366
168777	A	169591	G	Syn	ACA	T	T	acg	aspS	AMF_148	Reverse	168777							355075
168780	A	169594	C	Syn	CCA	P	P	ccc	aspS	AMF_148	Reverse	168780							355102
168798	C	169612	A	Syn	CCC	P	P	cca	aspS	AMF_148	Reverse	168798							355105
168847	A	169661	G	NS	CAC	H	R	cgc	aspS	AMF_148	Reverse	168847	*	A	A				355142
169011	T	169825	C	Syn	GAT	D	D	gac	aspS	AMF_148	Reverse	169011							355180
169326	T	170140	G									169326		T	T				355192
169368	A	170182	G									169368		A	A				355474
170158	G	170972	A	NS	aga	R	K	aaa	gshB	AMF_150	Forward	170158	G						355525
170207	T	171021	A	Syn	tct	S	S	tca	gshB	AMF_150	Forward	170207							355666
170217	G	171031	A	NS	gta	V	I	ata	gshB	AMF_150	Forward	170217	G						356153
170281	C	171095	T	NS	gca	A	V	gtg	gshB	AMF_150	Forward	170281	C						356180
170282	A	171096	G	NS	gca	A	V	gtg	gshB	AMF_150	Forward	170282	A						356210
170297	T	171111	C	Syn	gtt	V	V	gtc	gshB	AMF_150	Forward	170297							356216
170300	T	171114	C	Syn	gct	A	A	gcc	gshB	AMF_150	Forward	170300							358662
173582	G	174396	A	NS	agt	S	N	aat	ntrX	AMF_153	Forward	173582	A	G	G				360186
173655	C	174469	T	Syn	tcc	S	S	tct	ntrX	AMF_153	Forward	173655							360342
173664	G	174478	A	Syn	gag	E	E	gaa	ntrX	AMF_153	Forward	173664							360464
173841	C	174655	T	Syn	ttc	F	F	ttt	ntrX	AMF_153	Forward	173841							361073
174300	G	175114	T	Syn	gtg	V	V	gtt	ntrX	AMF_153	Forward	174300							361136
174609	T	175423	C	Syn	ggt	G	G	ggc	ntrX	AMF_153	Forward	174609							361196
174643	G	175457	A									174643		G					362309
174647	G	175461	A									174647		G					362316
174651	G	175465	A									174651		G					362322
174736	C	175550	A									174736		C					362328
174748	A	175562	G									174748		A					362333
174752	T	175566	C									174752		T					362669
174759	C	175573	T									174759		C					362694
175560	A	176605	G									175560		A					362752
175566	G	176611	T									175566		G					362776
175591	T	176636	G									175591		T					362843
175595	A	176640	G									175595		A					362847
175618	.	176814	T									175618							362860
175633	C	176828	.									175633							362864
175658	G	176853	T									175658							362876
175664	T	176859	C									175664							362887
175667	A	176862	G									175667							362909
175673	A	176868	T									175673							362912
175676	A	176871	C									175676							362915
175706	A	176901	T									175706							362945
175913	C	177102	A									175913							362946
175928	C	177117	T									175928							362954
175930	T	177119	G									175930							362958
175931	A	177120	G									175931							363636
175935	.	177125	C									175935							363885
175936	G	177126	C									175936							363954
175940	A	177129	.									175940							364023
175947	C	177136	T									175947							364062
175994	T	177183	C									175994							364152
175999	C	177188	T									175999							364230
176023	T	177212	C									176023							364242
176024	G	177213	A									176024							365481
176252	C	177441	A									176252		C					365542
176255	T	177444	C									176255		T					365562
176258	A	177447	T									176258		A					365565
176264	C	177453	T									176264		C					365577
176282	A	177471	G									176282		A					365624
176295	T	177483	.									176295		T					365629
176323	T	177511	G									176323		T					365722
176386	A	177574	G									176386		A					365734
177177	A	178365	C	NS	GAA	E	A	gca	pdhD	AMF_156	Reverse	177177	A						365749
177419	G	178607	A	Syn	GCG	A	A	gca	pdhD	AMF_156	Reverse	177419							365750
177431	T	178619	C	Syn	CCT	P	P	ccc	pdhD	AMF_156	Reverse	177431							365786
177434	G	178622	A	Syn	AAG	K	K	aaa	pdhD	AMF_156	Reverse	177434							366250
177438	A	178626	G	NS	GAC	D	G	ggc	pdhD	AMF_156	Reverse	177438	A	G	G				366323
177925	T	179113	G									177925	T						366402
177936	G	179124	A									177936	G						366421
177941	G	179129	A									177941	G						366484
177977	G	179165	A									177977	G						366516
179269	A	180457	G	Syn	caa	Q	Q	cag	AMF_157	AMF_157	Forward	179269							366853
179281	T	180469	C	Syn	agt	S	S	agc	AMF_157	AMF_157	Forward	179281							366857
179427	G	180615	A	NS	tgt	C	Y	tat	AMF_157	AMF_157	Forward	179427	G						366859
179500	G	180688	A	Syn	gag	E	E	gaa	AMF_157	AMF_157	Forward	179500							366873
179501	G	180689	A	NS	gat	D	N	aat	AMF_157	AMF_157	Forward	179501	G						366927
182189	A	183377	G	Syn	aca	T	T	acg	AMF_159	AMF_159	Forward	182189							366959
182424	A	183612	G	NS	aac	N	D	gat	AMF_159	AMF_159	Forward	182424	A	A	A				367204
182426	C	183614	T	NS	aac	N	D	gat	AMF_159	AMF_159	Forward	182426	C	C	C				367248
182582	G	183770	A	Syn	ttg	L	L	tta	AMF_159	AMF_159	Forward	182582							368008
183341	A	184529	G						phnP	AMF_161	Forward	183341	G	A	A				368012
183342	G	184531	T	NS					phnP	AMF_161	Forward	183342	G	G	G				368017
183344	A	184533	C						phnP	AMF_161	Forward	183344		A	A				368047
183345	A	184534	G						phnP	AMF_161	Forward	183345		A	A				368062
183347	.	184537	A	NS					phnP	AMF_161	Forward	183347		.	.				368191
183350	A	184540	T						phnP	AMF_161	Forward	183350		A	A				368218
183353	C	184543	A						phnP	AMF_161	Forward	183353		C	C				368227
183356	G	184545	.	NS					phnP	AMF_161	Forward	183356		G	G				368233
183357	G	184546	A						phnP	AMF_161	Forward	183357		G	G				368242
183358	T	184547	C						phnP	AMF_161	Forward	183358		T	T				368248
183361	A	184550	C						phnP	AMF_161	Forward	183361		A	A				368273
183362	G	184551	T						phnP	AMF_161	Forward	183362		G	G				368279
183365	G	184554	A						phnP	AMF_161	Forward	183365		G	G				368399
183367	.	184557	A	NS					phnP	AMF_161	Forward	183367		.	.				370745
183368	T	184558	A						phnP	AMF_161	Forward	183368		T	T				371095
183370	T	184560	C						phnP	AMF_161	Forward	183370		T	T				371129
183371	T	184561	A						phnP	AMF_161	Forward	183371		T	T				371210
183374	T	184563	.	NS					phnP	AMF_161	Forward	183374		T	T				371336
183376	G	184565	A						phnP	AMF_161	Forward	183376		G	G				371339
183377	C	184566	T						phnP	AMF_161	Forward	183377		C	C				371342
183380	T	184569	G						phnP	AMF_161	Forward	183380		T	T				371357
183381	A	184570	C						phnP	AMF_161	Forward	183381		A	A				371372
183382	.	184572	A	NS					phnP	AMF_161	Forward	183382		.	.				371377
183385	A	184575	T						phnP	AMF_161	Forward	183385		A	A				371414
183387	A	184577	G						phnP	AMF_161	Forward	183387		A	A				372436
183390	T	184579	.	NS					phnP	AMF_161	Forward	183390		T	T				372484
183391	G	184580	C						phnP	AMF_161	Forward	183391		G	G				372490
183394	C	184582	.	NS					phnP	AMF_161	Forward	183394		C	C				372675
183395	C	184583	G						phnP	AMF_161	Forward	183395		C	C				373456
183397	C	184585	G						phnP	AMF_161	Forward	183397		C	C				373457
183401	C	184589	T						phnP	AMF_161	Forward	183401		C	C				373462
183402	A	184590	G						phnP	AMF_161	Forward	183402		A	A				373538
183403	C	184591	G						phnP	AMF_161	Forward	183403		C	C				373565
183404	C	184592	G						phnP	AMF_161	Forward	183404		C	C				373574
183405	T	184593	C						phnP	AMF_161	Forward	183405		T	T				373616
183408	C	184595	.	NS					phnP	AMF_161	Forward	183408		C	C				373650
183411	G	184597	.	NS					phnP	AMF_161	Forward	183411		G	G				373655
183513	T	184699	C	Syn	tct	S	S	tcc	phnP	AMF_161	Forward	183513							373658
183519	C	184705	T	Syn	ggc	G	G	ggt	phnP	AMF_161	Forward	183519							373669
183528	T	184714	C	Syn	act	T	T	acc	phnP	AMF_161	Forward	183528							373674
183690	A	184876	G	Syn	gta	V	V	gtg	phnP	AMF_161	Forward	183690							373753
183720	C	184906	T	Syn	tgc	C	C	tgt	phnP	AMF_161	Forward	183720							373763
183732	T	184918	C	Syn	gct	A	A	gcc	phnP	AMF_161	Forward	183732							374198
184918	G	186104	A	Syn	AAG	K	K	aaa	glnA	AMF_162	Reverse	184918							374207
185738	A	186924	G	Syn	GCA	A	A	gcg	pstC	AMF_163	Reverse	185738							374366
185777	C	186963	A	Syn	CTC	L	L	cta	pstC	AMF_163	Reverse	185777							374381
186370	G	187556	A	Syn	gcg	A	A	gca	alaS	AMF_164	Forward	186370							374408
186505	T	187691	C	Syn	gct	A	A	gcc	alaS	AMF_164	Forward	186505							374563
186700	A	187886	G	Syn	gaa	E	E	gag	alaS	AMF_164	Forward	186700							374585
186895	G	188081	A	Syn	gag	E	E	gaa	alaS	AMF_164	Forward	186895							374630
186910	G	188096	A	Syn	gtg	V	V	gta	alaS	AMF_164	Forward	186910							374641
187081	T	188267	C	Syn	ggt	G	G	ggc	alaS	AMF_164	Forward	187081							374666
187088	A	188274	G	NS	aat	N	D	gat	alaS	AMF_164	Forward	187088	G		A				375311
187093	C	188279	T	Syn	aac	N	N	aat	alaS	AMF_164	Forward	187093							376212
187222	C	188408	T	Syn	tac	Y	Y	tat	alaS	AMF_164	Forward	187222							376217
187231	G	188417	A	Syn	cag	Q	Q	caa	alaS	AMF_164	Forward	187231							377078
187234	A	188420	G	Syn	cta	L	L	ctg	alaS	AMF_164	Forward	187234							377186
187276	T	188462	C	Syn	ctt	L	L	ctc	alaS	AMF_164	Forward	187276							377525
187300	T	188486	C	Syn	tat	Y	Y	tac	alaS	AMF_164	Forward	187300							377737
187388	C	188574	T	Syn	ctg	L	L	ttg	alaS	AMF_164	Forward	187388							377861
187426	T	188612	C	Syn	ggt	G	G	ggc	alaS	AMF_164	Forward	187426							378051
187432	A	188618	G	Syn	cta	L	L	ctg	alaS	AMF_164	Forward	187432							378334
187433	C	188619	T	NS	ctg	L	S	tcg	alaS	AMF_164	Forward	187433	C		C				378390
187434	T	188620	C	NS	ctg	L	S	tcg	alaS	AMF_164	Forward	187434	C		T				378518
187498	T	188684	C	Syn	ctt	L	L	ctc	alaS	AMF_164	Forward	187498							378537
187556	G	188742	A	NS	gat	D	N	aat	alaS	AMF_164	Forward	187556	A		G				378548
187581	A	188767	C	NS	gaa	E	A	gcg	alaS	AMF_164	Forward	187581	C		A				378593
187582	A	188768	G	NS	gaa	E	A	gcg	alaS	AMF_164	Forward	187582	G		A				378950
187624	T	188810	C	Syn	tct	S	S	tcc	alaS	AMF_164	Forward	187624							378996
187761	G	188947	A	NS	agg	R	K	aag	alaS	AMF_164	Forward	187761	G		G				379061
187855	C	189041	A	NS	aac	N	K	aaa	alaS	AMF_164	Forward	187855	C		C				379065
187869	T	189055	C	NS	gta	V	A	gca	alaS	AMF_164	Forward	187869	T		T				379094
187873	T	189059	C	Syn	aat	N	N	aac	alaS	AMF_164	Forward	187873							379116
187933	T	189119	C	Syn	att	I	I	atc	alaS	AMF_164	Forward	187933							379184
187984	A	189170	G	Syn	gta	V	V	gtg	alaS	AMF_164	Forward	187984							379262
187999	T	189185	G	Syn	cgt	R	R	cgg	alaS	AMF_164	Forward	187999							379266
188150	A	189336	G	NS	acg	T	A	gca	alaS	AMF_164	Forward	188150	A		A				379271
188152	G	189338	A	NS	acg	T	A	gca	alaS	AMF_164	Forward	188152	G		G				379281
188239	T	189425	C	Syn	ggt	G	G	ggc	alaS	AMF_164	Forward	188239							379300
188242	A	189428	G	Syn	gga	G	G	ggg	alaS	AMF_164	Forward	188242							379304
188329	C	189515	G	Syn	acc	T	T	acg	alaS	AMF_164	Forward	188329							379307
188398	T	189584	G	Syn	gtt	V	V	gtg	alaS	AMF_164	Forward	188398							379349
188419	T	189605	C	Syn	act	T	T	acc	alaS	AMF_164	Forward	188419							379352
188440	C	189626	T	Syn	ggc	G	G	ggt	alaS	AMF_164	Forward	188440							379358
188443	T	189629	C	Syn	ctt	L	L	ctc	alaS	AMF_164	Forward	188443							379364
188455	A	189641	G	Syn	gga	G	G	ggg	alaS	AMF_164	Forward	188455							379431
191339	C	192525	T	Syn	GTC	V	V	gtt	sucC	AMF_168	Reverse	191339							379460
192335	A	193521	G	NS	CAT	H	R	cgt	pstS	AMF_170	Reverse	192335	A	A	A				379480
192378	T	193564	C	NS	TAC	Y	H	cac	pstS	AMF_170	Reverse	192378	T	T	T				379481
193727	A	194913	G	NS	AAC	N	D	gac	msp5	AMF_171	Reverse	193727	A	A	A				379487
196990	A	198176	G	NS	acc	T	A	gcc	fbpB	AMF_174	Forward	196990	A	A	A				379488
197035	A	198221	G	NS	atg	M	V	gtg	fbpB	AMF_174	Forward	197035	A	A	A				379517
199309	A	200495	G									199309	A	A	A				379556
199662	C	200848	T	Syn	TTC	F	F	ttt	AMF_176	AMF_176	Reverse	199662							379583
200001	G	201187	A	Syn	GAG	E	E	gaa	AMF_176	AMF_176	Reverse	200001							379637
200050	A	201236	G									200050			A				379653
200274	C	201460	T									200274			C				379703
200277	C	201463	T									200277			C				379755
200318	A	201504	G									200318			A				379770
200322	T	201508	C									200322			T				379779
200326	A	201512	G									200326			A				379817
200487	.	201674	G	NS					murD	AMF_177	Forward	200487	G		G				379835
200548	T	201735	G	Syn	gtt	V	V	gtg	murD	AMF_177	Forward	200548							379841
200686	A	201873	G	Syn	cca	P	P	ccg	murD	AMF_177	Forward	200686							379847
200842	G	202029	A	Syn	gag	E	E	gaa	murD	AMF_177	Forward	200842							379850
200920	T	202107	G	Syn	ctt	L	L	ctg	murD	AMF_177	Forward	200920							379871
201529	C	202716	T	Syn	ctc	L	L	ctt	murD	AMF_177	Forward	201529							379910
201595	G	202782	T	Syn	gtg	V	V	gtt	murD	AMF_177	Forward	201595							379919
201700	C	202887	T	Syn	gtc	V	V	gtt	murD	AMF_177	Forward	201700							379939
201789	C	202976	T	NS	gca	A	V	gta	murD	AMF_177	Forward	201789	T	T	C				379988
201938	T	203125	C	Syn	ACT	T	T	acc	tolB	AMF_178	Reverse	201938							380106
202919	T	204106	C	NS	GGT	G	S	agc	tolB	AMF_178	Reverse	202919	C	C	T				380108
202921	G	204108	A	NS	GGT	G	S	agc	tolB	AMF_178	Reverse	202921	A	A	G				380152
202939	C	204126	T	Syn	CTA	L	L	tta	tolB	AMF_178	Reverse	202939							380193
203107	G	204294	A	NS	GTA	V	I	ata	tolB	AMF_178	Reverse	203107	A	A	G				380207
203723	C	204910	T	Syn	TCC	S	S	tct	AMF_179	AMF_179	Reverse	203723							380285
203846	C	205033	T	Syn	GAC	D	D	gat	AMF_179	AMF_179	Reverse	203846							380330
203849	G	205036	A	Syn	GGG	G	G	gga	AMF_179	AMF_179	Reverse	203849							380342
203900	A	205087	G	Syn	GCA	A	A	gcg	AMF_179	AMF_179	Reverse	203900							380555
204116	T	205303	C	Syn	AAT	N	N	aac	AMF_179	AMF_179	Reverse	204116							381774
204119	G	205306	A	Syn	TCG	S	S	tca	AMF_179	AMF_179	Reverse	204119							381788
204287	T	205474	C	Syn	GAT	D	D	gac	AMF_179	AMF_179	Reverse	204287							381851
204638	C	205825	T	Syn	TTC	F	F	ttt	AMF_179	AMF_179	Reverse	204638							381855
205125	A	206312	G	NS	act	T	A	gct	AMF_180	AMF_180	Forward	205125	G	A	A				381862
205138	C	206325	T	NS	tca	S	L	tta	AMF_180	AMF_180	Forward	205138	C	C	C				381863
205174	A	206361	C	NS	gag	E	A	gca	AMF_180	AMF_180	Forward	205174	C	A	A				382009
205175	G	206362	A	NS	gag	E	A	gca	AMF_180	AMF_180	Forward	205175	A	G	G				382135
205211	C	206398	T	Syn	ctc	L	L	ctt	AMF_180	AMF_180	Forward	205211							382147
205445	A	206632	G	Syn	aca	T	T	acg	AMF_180	AMF_180	Forward	205445							382158
205451	A	206638	C	Syn	cta	L	L	ctc	AMF_180	AMF_180	Forward	205451							382312
205586	G	206773	A	Syn	gcg	A	A	gca	AMF_180	AMF_180	Forward	205586							383320
205622	A	206809	G	Syn	gca	A	A	gcg	AMF_180	AMF_180	Forward	205622							383480
205765	G	206952	A	Syn	cag	Q	Q	caa	AMF_181	AMF_181	Forward	205765							383846
205795	G	206982	A	Syn	agg	R	R	aga	AMF_181	AMF_181	Forward	205795							383909
205804	A	206991	G	Syn	gta	V	V	gtg	AMF_181	AMF_181	Forward	205804							383912
205860	A	207047	G	NS	gac	D	G	ggc	AMF_181	AMF_181	Forward	205860	G	A	A				383966
205879	G	207066	A	Syn	gag	E	E	gaa	AMF_181	AMF_181	Forward	205879							384122
205912	C	207099	T	Syn	agc	S	S	agt	AMF_181	AMF_181	Forward	205912							384125
205924	A	207111	G	Syn	cca	P	P	ccg	AMF_181	AMF_181	Forward	205924							384164
205928	T	207115	C	NS	tcc	S	P	cct	AMF_181	AMF_181	Forward	205928	C	T	T				384212
205930	C	207117	T	NS	tcc	S	P	cct	AMF_181	AMF_181	Forward	205930	C/T	C	C				384461
206218	T	207405	C	Syn	gat	D	D	gac	AMF_181	AMF_181	Forward	206218							384765
206269	G	207456	T	Syn	tcg	S	S	tct	AMF_181	AMF_181	Forward	206269							384845
206323	G	207510	A	Syn	gcg	A	A	gca	AMF_181	AMF_181	Forward	206323							385056
206423	C	207610	A	NS	cat	H	N	aat	AMF_181	AMF_181	Forward	206423	A	C	C				385787
206470	A	207657	G	Syn	tca	S	S	tcg	AMF_181	AMF_181	Forward	206470							385793
206641	A	207828	G	Syn	aga	R	R	agg	AMF_181	AMF_181	Forward	206641							386048
206645	G	207832	A	NS	gtt	V	I	att	AMF_181	AMF_181	Forward	206645	A	G	G				386117
207491	T	208678	C	Syn	gtt	V	V	gtc	rpsL	AMF_182	Forward	207491							386135
207548	G	208735	A	Syn	gag	E	E	gaa	rpsL	AMF_182	Forward	207548							386147
207587	A	208774	G	Syn	aga	R	R	agg	rpsL	AMF_182	Forward	207587							386352
207635	T	208822	C	Syn	cgt	R	R	cgc	rpsL	AMF_182	Forward	207635							386382
207653	G	208840	A	Syn	aag	K	K	aaa	rpsL	AMF_182	Forward	207653							386390
207811	T	208998	C	Syn	aat	N	N	aac	rpsG	AMF_183	Forward	207811							386402
208084	T	209271	A	Syn	act	T	T	aca	rpsG	AMF_183	Forward	208084							386442
208087	C	209274	T	Syn	tac	Y	Y	tat	rpsG	AMF_183	Forward	208087							386454
208192	T	209379	C	Syn	ttt	F	F	ttc	rpsG	AMF_183	Forward	208192							386475
208213	A	209400	G									208213		A	A				387045
208483	C	209670	A	Syn	atc	I	I	ata	fusA	AMF_185	Forward	208483							389527
208963	G	210150	A	Syn	ttg	L	L	tta	fusA	AMF_185	Forward	208963							389533
208975	C	210162	T	Syn	tgc	C	C	tgt	fusA	AMF_185	Forward	208975							389573
209096	G	210283	A	NS	gtt	V	I	att	fusA	AMF_185	Forward	209096	A	*	A	G/A		G/A	389576
209278	C	210465	T	Syn	tcc	S	S	tct	fusA	AMF_185	Forward	209278							389579
209289	C	210476	T	NS	gcc	A	V	gtc	fusA	AMF_185	Forward	209289	T		C				389603
209455	T	210642	C	Syn	ttt	F	F	ttc	fusA	AMF_185	Forward	209455							389615
209749	C	210936	T	Syn	ggc	G	G	ggt	fusA	AMF_185	Forward	209749							389705
210393	C	211580	T	Syn	acc	T	T	act	tRNA-Trp (CCA)	AMF_186	Forward	210393							389796
212821	T	214007	.	NS								212821	T						389931
213209	T	214395	C	Syn	ttg	L	L	ctg	rplA	AMF_191	Forward	213209							389963
213254	A	214440	G	NS	aag	K	E	gag	rplA	AMF_191	Forward	213254	A	A	A				390176
213483	T	214669	C	NS	atc	I	T	acc	rplA	AMF_191	Forward	213483	T	T	T				390500
213515	T	214701	C						rplJ	AMF_192	Forward	213515	T						390517
218654	G	219840	A	NS	gtc	V	I	atc	rpoB	AMF_194	Forward	218654	G	G	G				390752
219432	C	220618	T	Syn	tcc	S	S	tct	rpoC	AMF_195	Forward	219432							390903
219603	G	220789	A	Syn	ccg	P	P	cca	rpoC	AMF_195	Forward	219603							390940
220101	C	221287	T	Syn	ctc	L	L	ctt	rpoC	AMF_195	Forward	220101							391084
220113	A	221299	G	Syn	gca	A	A	gcg	rpoC	AMF_195	Forward	220113							391088
222141	G	223327	A	Syn	ctg	L	L	cta	rpoC	AMF_195	Forward	222141							394055
222576	G	223762	A	Syn	cgg	R	R	cga	rpoC	AMF_195	Forward	222576							394312
222597	G	223783	A	Syn	gag	E	E	gaa	rpoC	AMF_195	Forward	222597							394979
222645	T	223831	C	Syn	act	T	T	acc	rpoC	AMF_195	Forward	222645							394981
222651	G	223837	A	Syn	gcg	A	A	gca	rpoC	AMF_195	Forward	222651							395083
222669	C	223855	T	Syn	tcc	S	S	tct	rpoC	AMF_195	Forward	222669							395322
223110	G	224296	C	Syn	GCG	A	A	gcc	rnhB	AMF_196	Reverse	223110							395357
223113	T	224299	C	Syn	TTT	F	F	ttc	rnhB	AMF_196	Reverse	223113							395366
223232	A	224418	C	Syn	AGA	R	R	cga	rnhB	AMF_196	Reverse	223232							395373
223338	A	224524	G	Syn	CCA	P	P	ccg	rnhB	AMF_196	Reverse	223338							395377
223398	G	224584	A	Syn	AGG	R	R	aga	rnhB	AMF_196	Reverse	223398							395416
223477	G	224663	A	NS	AGG	R	K	aag	rnhB	AMF_196	Reverse	223477	G	G	G				395497
223482	T	224668	C	Syn	CAT	H	H	cac	rnhB	AMF_196	Reverse	223482							395523
223777	T	224963	C	NS	TTT	F	S	tct	rnhB	AMF_196	Reverse	223777	C	T	*				395587
223845	C	225031	T	Syn	TTC	F	F	ttt	rnhB	AMF_196	Reverse	223845		C					395614
223919	A	225105	G	NS	AAT	N	H	cat	rnhB	AMF_196	Reverse	223919	G	A	*				395620
223977	C	225163	T	Syn	TCC	S	S	tct	rnhB	AMF_196	Reverse	223977		C					395621
224000	G	225186	A	NS	GAT	D	N	aat	rnhB	AMF_196	Reverse	224000	A	G	*				395645
224008	C	225194	T									224008		C	C				395914
224041	A	225227	G									224041		A	A				395919
224195	A	225381	G									224195		A	A				395974
224211	C	225397	T									224211		C	C				396022
224333	G	225519	A	Syn	ggg	G	G	gga	AMF_197	AMF_197	Forward	224333							396023
224387	A	225573	C	NS	gaa	E	D	gac	AMF_197	AMF_197	Forward	224387	C	*	*	A			396442
224791	T	225977	C	NS	gtg	V	A	gcg	AMF_197	AMF_197	Forward	224791	T						396487
224907	T	226093	C	NS	tcc	S	P	ccc	AMF_197	AMF_197	Forward	224907	T						396790
225046	A	226232	G	NS	aac	N	S	agc	AMF_197	AMF_197	Forward	225046	G	G	G	A			397240
225062	T	226248	C	Syn	ggt	G	G	ggc	AMF_197	AMF_197	Forward	225062							397354
225119	T	226305	C	Syn	ctt	L	L	ctc	AMF_197	AMF_197	Forward	225119							397844
225831	A	227017	G	NS	ata	I	V	gta	AMF_197	AMF_197	Forward	225831	G	G	G				397855
225992	A	227178	C	NS	aga	R	S	agc	AMF_197	AMF_197	Forward	225992	C	C	C				397865
226142	T	227328	C	Syn	ggt	G	G	ggc	AMF_197	AMF_197	Forward	226142							397898
226229	C	227415	T	Syn	tgc	C	C	tgt	AMF_197	AMF_197	Forward	226229							398054
226244	G	227430	A	Syn	ccg	P	P	cca	AMF_197	AMF_197	Forward	226244							398695
226276	A	227462	G	NS	aac	N	S	agc	AMF_197	AMF_197	Forward	226276	G	G	G	A			398782
226505	A	227691	G	Syn	gaa	E	E	gag	AMF_197	AMF_197	Forward	226505							398882
226508	C	227694	T	Syn	gcc	A	A	gct	AMF_197	AMF_197	Forward	226508							398883
226669	G	227855	A	NS	agc	S	N	aac	AMF_197	AMF_197	Forward	226669	A	A	A	A	A	Candidate	399303
226817	T	228003	C	Syn	tat	Y	Y	tac	AMF_197	AMF_197	Forward	226817							399317
226871	G	228057	A	Syn	aag	K	K	aaa	AMF_197	AMF_197	Forward	226871							399318
227161	A	228347	C	NS	tac	Y	S	tcc	AMF_197	AMF_197	Forward	227161	C	A					399328
227470	T	228655	.	NS					AMF_197	AMF_197	Forward	227470	*				T		399356
227643	.	228829	T	NS								227643		.					401837
227645	A	228831	C									227645		A					401844
227648	G	228834	A									227648		G					401881
228131	A	229317	G	Syn	GCA	A	A	gcg	tRNA-Arg (CCT)	AMF_197.5	Reverse	228131							401909
229106	A	230292	G	Syn	GCA	A	A	gcg	bioF	AMF_199	Reverse	229106							402656
229334	T	230520	C	Syn	GCT	A	A	gcc	bioF	AMF_199	Reverse	229334							402663
229366	A	230552	G	NS	ACA	T	A	gca	bioF	AMF_199	Reverse	229366	G	A	A				402674
229548	T	230734	C	NS	GTG	V	A	gcg	bioF	AMF_199	Reverse	229548	T	T	T				402806
229553	C	230739	T	Syn	CAC	H	H	cat	bioF	AMF_199	Reverse	229553							402975
229562	G	230748	A	Syn	CTG	L	L	cta	bioF	AMF_199	Reverse	229562							403030
229617	T	230803	C	NS	ATA	I	T	aca	bioF	AMF_199	Reverse	229617	T	T	T				403054
229619	A	230805	G	Syn	GTA	V	V	gtg	bioF	AMF_199	Reverse	229619							403066
229623	A	230809	G	NS	CAG	Q	R	cgg	bioF	AMF_199	Reverse	229623	A	A	A				403126
230137	C	231323	T									230137	C	C	C				403129
230147	A	231333	G	Syn	gta	V	V	gtg	AMF_200	AMF_200	Forward	230147							403147
230329	G	231515	A	NS	cgt	R	H	cat	AMF_200	AMF_200	Forward	230329	G	G	G				403348
230336	C	231522	T	Syn	agc	S	S	agt	AMF_200	AMF_200	Forward	230336							403378
230387	C	231573	T	Syn	ggc	G	G	ggt	AMF_200	AMF_200	Forward	230387							403493
230574	G	231760	A	NS	gtt	V	I	att	AMF_200	AMF_200	Forward	230574	A	G	G				403561
230713	T	231898	.	NS								230713	T	T	T				403588
230714	A	231898	.	NS								230714	A	A	A				403634
230948	T	232132	C	Syn	GCT	A	A	gcc	AMF_201	AMF_201	Reverse	230948							404143
230956	C	232140	T	Syn	CTG	L	L	ttg	AMF_201	AMF_201	Reverse	230956							404335
230963	T	232147	C	Syn	GCT	A	A	gcc	AMF_201	AMF_201	Reverse	230963							404357
231000	C	232184	T	NS	GCT	A	V	gtt	AMF_201	AMF_201	Reverse	231000	T	C	C				404378
231002	T	232186	C	Syn	CTT	L	L	ctc	AMF_201	AMF_201	Reverse	231002							404386
231041	C	232225	T	Syn	CAC	H	H	cat	AMF_201	AMF_201	Reverse	231041							404502
231056	A	232240	G	Syn	GTA	V	V	gtg	AMF_201	AMF_201	Reverse	231056							404506
231155	T	232339	C	Syn	CCT	P	P	ccc	AMF_201	AMF_201	Reverse	231155							404514
231163	G	232347	T	NS	GTG	V	L	ttg	AMF_201	AMF_201	Reverse	231163	T	G	G				404515
231176	T	232360	C	Syn	GTT	V	V	gtc	AMF_201	AMF_201	Reverse	231176							404573
231521	A	232705	T	Syn	ATA	I	I	att	AMF_201	AMF_201	Reverse	231521							404591
231575	G	232759	A	Syn	GGG	G	G	gga	pyrD	AMF_203	Reverse	231575							404593
231710	C	232894	T	Syn	AGC	S	S	agt	pyrD	AMF_203	Reverse	231710							404603
232184	C	233368	T	Syn	GCC	A	A	gct	pyrD	AMF_203	Reverse	232184							405317
232436	G	233620	A	Syn	AGG	R	R	aga	pyrD	AMF_203	Reverse	232436							406743
232447	T	233631	C	Syn	TTA	L	L	ctg	pyrD	AMF_203	Reverse	232447							407790
232550	A	233734	C	Syn	CCA	P	P	ccc	pyrD	AMF_203	Reverse	232550							409430
234757	C	235941	G	NS	ttc	F	L	ttg	AMF_206	AMF_206	Forward	234757	C/G					C	409508
236438	T	237622	C	Syn	ATT	I	I	atc	murE	AMF_208	Reverse	236438							409643
236465	G	237649	A	Syn	GCG	A	A	gca	murE	AMF_208	Reverse	236465							409853
236911	A	238095	G	NS	ATG	M	V	gtg	murE	AMF_208	Reverse	236911	A		A				409886
237027	A	238211	G	NS	GAG	E	G	ggg	murE	AMF_208	Reverse	237027	G		A				409994
237070	C	238254	T	NS	CGT	R	C	tgt	murE	AMF_208	Reverse	237070	T		C				410140
237172	A	238356	G	NS	ACT	T	A	gct	murE	AMF_208	Reverse	237172	A		A				410147
237296	A	238480	G	Syn	ACA	T	T	acg	murE	AMF_208	Reverse	237296							410165
[truncated: 7,615 more rows]
