# Supplementary material for: Comparative genomics and transcriptomics of trait-gene association
Source: BMC Genomics. 2012 Nov 26;13:669. doi: 10.1186/1471-2164-13-669 (PMC3542260; doi:10.1186/1471-2164-13-669)
Supplement: Additional file 3 — Mapping of putative TSS and 5′ UTRs length in the St. Maries strain. The location and length of 5′ UTRs in the St. Maries strain are reported. [file 1471-2164-13-669-S3.xlsx]

## Sheet: Sheet1
Additional file 3: mapping of putative TSS and 5'UTRs length in the St. Maries strain.
Gene	putative TSS position	CDS start	5' UTR length
AM005 rodA	3073	3113	40
AM013 grpE	10033	9875	158
AM024 maeB	15948	16020	72
AM039 gltX	29305	29429	124
AM041	31173	31186	13
AM052	38931	38851	80
AM053 rplm	39254	39269	15
AM060 proP1	43681	43929	248
AM069 fpbA	49406	49429	23
AM071	54950	54888	62
AM090 msp4	72753	72630	123
AM114 secB	91249	91268	19
AM119	95740	95806	66
AM1191	1063893	1064038	145
AM126 rnhA	105448	105394	n/a
AM138 hisS	118175	118215	40
AM139	120410	120272	138
AM147 dcd	125190	125170	20
AM149 cspA	126410	126498	88
AM159	134849	135010	161
AM177 gmk	150958	150861	n/a
AM180 msp1B-1	154201	154357	156
AM185	156323	157060	737
AM190 cycM	161667	161598	69
AM202	170291	170363	72
AM205 ddlB	171970	172027	57
AM207 ntrX	173959	174038	79
AM217	181780	181807	27
AM240	197108	197126	18
AM243 murD	201620	201697	77
AM245	206032	205998	34
AM247	206122	206240	118
AM249 rpsL	208477	208523	46
AM275	233926	234047	121
AM285 bolA	240695	240785	n/a
AM286	240890	240922	32
AM301 rpsD	255391	255537	146
AM321	272021	272040	19
AM327 barA	277465	277480	15
AM340 rpmG	289760	289743	17
AM342	289860	289888	28
AM346	292026	292131	105
AM347	296778	296737	41
AM369 uvrD	325656	325534	122
AM371	325700	325806	106
AM372 gyrA	328110	328606	496
AM375	332269	332283	14
AM387	346983	346690	293
AM391	349244	349180	64
AM405 sucA	361742	361688	n/a
AM431	392069	392040	29
AM432	392266	392119	n/a
AM445	401651	401518	133
AM471 murG	425625	425738	113
AM480	436704	436634	n/a
AM500	454010	454148	138
AM511 tdpX1	465945	465928	17
AM514 aatA	466182	466204	22
AM521 mreC	473413	473383	n/a
AM522 mreB	475522	475467	65
AM540	491251	491451	200
AM546 mlp4	488826	488938	112
AM555	514165	514140	n/a
AM589	537230	537408	178
AM593 rpmJ	541134	541381	247
AM597 rplU	543248	543161	87
AM631 rpoH	571722	571648	74
AM632	571736	571770	34
AM644 gyrB2	588522	588416	106
AM656	597866	597809	57
AM657	597869	598007	138
AM669 ftsJ	607723	607824	101
AM670	608790	608913	123
AM680	620628	620653	25
AM698 gatA	636734	636631	103
AM699 folC	636907	636928	21
AM712	647551	647660	109
AM798	726089	726062	27
AM803 carA	729593	729476	n/a
AM805 dut	732061	732101	40
AM820 lipA	755970	755917	53
AM867	800636	800618	18
AM870.5 rpmF	803573	803566	7
AM880.5 rpmH	812246	812267	21
AM937 fumC	860347	860238	109
AM953	875819	875605	214
AM956 pepA	876273	876183	n/a
AM1001 metS	908467	901853	386
AM1010	914480	914517	37
AM1011 purD	914541	914624	83
AM1020 ppa	924107	923915	192
AM1028 prsA	929311	929392	81
AM1035 apaG	934227	934216	11
AM1041	938180	938242	62
AM1057	959920	959795	125
AM1089 panC	984686	984645	41
AM1094	987435	987507	72
AM110 fabD	87323	87396	73
AM1100 pgsA	994249	994057	192
AM1103	994748	994765	17
AM1108	998965	999373	408
AM1110 atpB	1002741	1002680	n/a
AM1116 trkH	1009090	1009076	14
AM1136 pcnB	1024438	1024527	89
AM1164 omp4	1040309	1040420	111
AM1205 tyrS	1073975	1073718	257
AM1226	1094624	1094876	252
AM1238	1103272	1103188	n/a
AM1285	1133723	1133834	111
n/a indicates when the TSS was found within the annotated ORF and therefore the length of the UTR cannot be estimated
