# Supplementary material for: Comparative genomics and transcriptomics of trait-gene association
Source: BMC Genomics. 2012 Nov 26;13:669. doi: 10.1186/1471-2164-13-669 (PMC3542260; doi:10.1186/1471-2164-13-669)
Supplement: Additional file 4 — Mapping of putative TSS and 5′ UTRs length in the Florida strain. The location and length of 5′ UTRs in the Florida strain are reported. [file 1471-2164-13-669-S4.xlsx]

## Sheet: Sheet1
Additional file 4: mapping of putative TSS and 5'UTRs length in the Florida strain.
Gene	putative TSS position	CDS start	5' UTR length
AMF_109 cspA	125533	125595	62
AMF_117	134071	134108	37
AMF_135 MSP1-B1	153401	153451	50
AMF_177 murD	200434	200462	28
AMF_180	204935	205053	118
AMF_182	207290	207336	46
AMF_204 def	232745	232863	118
AMF_238	270836	270855	19
AMF_255	288726	288752	26
AMF_257	290904	290965	61
AMF_275	331175	331195	20
AMF_295	359965	359901	n/a
AMF_303 porP copy 1	370615	370584	n/a
AMF_318 pdxJ	391262	391230	n/a
AMF_328	402921	402923	2
AMF_330 ccmE	404966	404908	58
AMF_330 ccmE	404964	404908	56
AMF_353	435167	435073	n/a
AMF_359	440053	439898	155
AMF_367	447906	447790	116
AMF_370	452371	452365	6
AMF_371	452532	452609	77
AMF_381 tdpX1	464523	464538	n/a
AMF_383 ppiD	468915	468296	n/a
AMF_390 rpsO	475027	475136	109
AMF_395 MSP1a	482254	482358	104
AMF_399 mlp4	487757	487839	82
AMF_412	513085	513039	n/a
AMF_425 rpiB	523908	524013	105
AMF_444	540230	540387	157
AMF_448 eno	542509	542416	n/a
AMF_474	570482	570495	13
AMF_491	596687	596743	56
AMF_492 lysS	597719	597750	31
AMF_501 mgtE	604721	604619	n/a
AMF_515 bcp	626484	626506	22
AMF_518	628105	628140	35
AMF_521 gatA	635522	635505	17
AMF_526 AnkA	639228	639319	91
AMF_530	646424	646526	102
AMF_544 acrD	677073	677004	69
AMF_608 sodB	753490	753560	n/a
AMF_610 lipA	756219	756273	54
AMF_614 pyc A	764895	764845	50
AMF_664.5 rpmH	814737	814751	14
AMF_701 rpsA	837724	837744	20
AMF_714 folP	854775	854904	129
AMF_731.6 pepA	878743	878902	159
AMF_749	897411	897452	41
AMF_759 hslV	907419	907450	31
AMF_766 coxB	913534	913583	49
AMF_770 purD	918089	918117	28
AMF_771 yajC	919520	919410	n/a
AMF_775 czcR	925185	925090	95
AMF_780 tolC	930352	930194	n/a
AMF_788 purK	938284	938260	24
AMF_793	949497	949523	n/a
AMF_800 orfY	966343	966428	85
AMF_803 hflK	969939	970134	195
AMF_837	1002660	1002714	54
AMF_839 atpB	1006448	1006375	n/a
AMF_847 ftsH	1014292	1014367	75
AMF_848 secA	1016401	1016320	n/a
AMF_855 icd	1024429	1024414	n/a
AMF_861 omp1	1031187	1031274	87
AMF_899	1068091	1068165	74
AMF_901 fbaB	1070737	1070770	33
AMF_906 lys	1077964	1077903	61
AMF_924	1098970	1098998	28
AMF_936	1107520	1107317	n/a
n/a indicates when the TSS was found within the annotated ORF and therefore the length of the UTR cannot be estimated
