# Supplementary material for: Comparative genomics and transcriptomics of trait-gene association
Source: BMC Genomics. 2012 Nov 26;13:669. doi: 10.1186/1471-2164-13-669 (PMC3542260; doi:10.1186/1471-2164-13-669)
Supplement: Additional file 5 — Operon strucutres found through transcriptome sequencing in the St. Maries strain. Genes involved in the different operon structures are reported. [file 1471-2164-13-669-S5.xlsx]

## Sheet: Sheet1
Additional file 5: Operon strucutres found through transcriptome sequencing in the St. Maries strain.
operon	genes
1	AM024
	AM025
2	AM052
	AM051
	AM049
3	AM053
	AM054
	AM055
	AM056
	AM058
4	AM108
	AM106
	AM105
5	AM110
	AM111
	AM112
6	AM159
	AM160
	AM161
	AM161.5
	AM162
	AM164
	AM166
	AM167
	AM168
	AM169
	AM170
	AM171
7	AM190
	AM189
	AM188
8	AM217
	AM218
	AM219
	AM220
9	AM245
	AM244
10	AM273
	AM271
11	AM285
	AM284
12	AM306
	AM305
	AM303
	AM302
13	AM330
	AM329
	AM328
14	AM340
	AM339
	AM338
	AM336
	AM335
15	AM342
	AM343
	AM345
	AM346
16	AM368
	AM366
new	AM360
	AM359
	AM357
	AM356
17	AM372
	AM373
	AM375
	AM376
18	AM432
	AM434
19	AM445
	AM442
	AM441
	AM440
20	AM498
	AM497
	AM495
21	AM500
	AM501
	AM502
22	tRNA-Phe-1
	AM508
	AM507
	AM506
	tRNA-Asn-1
	AM504
23	tRNA-Arg-2
	AM520
	AM518
	AM517
	AM516
24	AM524
	AM525
	AM527
	AM528
25	AM536
	AM537
26	AM540
	AM541
	AM543
	AM545
	AM546
	AM547
	AM550
	AM551
27	AM555
	AM556
28	AM593
	AM594
29	AM597
	AM596
	tRNA-Ile-1
	AM595
30	AM631
	AM630
31	AM632
	AM634
	AM638
32	AM644
	AM642
	AM641
	AM640
33	AM680
	AM681
	AM682
34	AM684
	AM683
35	AM685
	AM686
36	AM698
	AM694
	AM692
37	AM699
	AM700
	AM701
	AM705
38	AM717
	AM715
39	AM798
	AM797
	AM796
	AM795
	AM793
	AM792
	AM791
	AM790
	AM789
	AM788
	AM784
	AM781
	AM780
	AM779
	AM778
40	AM803
	AM804
41	AM820
	AM819
42	AM860
	AM859
	AM858
43	AM861
	AM862
44	AM867
	AM865
	AM863
45	AM870.5
	AM870
	AM869
46	AM914
	AM913
	AM912
	AM911
	AM910
	AM909
	AM908
	AM907
	AM906
	AM905
	AM904
	AM903
	AM901
	AM900
	AM899
	AM898
	AM897
	AM896
	AM895
	AM894
	AM893
	AM892
	AM891
	AM890
	AM888
	AM887
	AM886
	AM885
45	AM915
	AM916
	AM917
	AM918
	AM919
	AM920
	AM921
	AM922
46	AM937
	AM936
47	AM938
	AM939
48	AM953
	AM952
	AM950
49	AM1011
	AM1012
	AM1013
50	AM1020
	AM1018
	AM1016
	AM1015
	AM1014
51	AM1028
	AM1030
52	AM1032
	AM1035
53	AM1041
	AM1046
54	AM1055
	AM1054
	AM1053
	AM1051
	AM1050
	AM1048
55	AM1089
	AM1088
	AM1087
	AM1086
	AM1084
56	AM1093
	AM1092
57	AM1094
	AM1096
	AM1097
	AM1098
	AM1099
58	AM1103
	AM1104
59	AM1112
	AM1113
	AM1114
60	AM1116
	AM1115
61	AM1164
	AM1165
	AM1166
62	AM1183
	AM1181
	AM1180
	AM1179
	AM1175
	AM1174
	AM1173
	AM1172
	AM1171
63	AM1188
	AM1187
	AM1186
64	AM1191
	AM1192
65	AM1205
	AM1202
66	AM1225
	AM1223
	AM1222
	AM1221
	AM1220
	AM1219
67	AM1283
	AM1280
	AM1278
	AM1277
	AM1276
	AM1275
68	AM1285
	AM1286
69	AM1352
	AM1351
	AM1350
	AM1349
	AM1348
	AM1347
	AM1346
70	AM1357
	AM1356
	AM1355
	AM1354
